# Supplementary material for: Prognostic analysis and identification of M7G immune-related genes in lung squamous cell carcinoma
Source: Front Immunol. 2025 Mar 3;16:1515838. doi: 10.3389/fimmu.2025.1515838 (PMC11911325; doi:10.3389/fimmu.2025.1515838)
Supplement: Supplementary file 2 [file DataSheet2.csv]

	logFC	AveExpr	t	P.Value	adj.P.Val	B	change
RS1	-1.12128116485509	0.155408715025627	-51.0298213174481	1.553016684004e-210	3.06130648750869e-206	471.278153621015	DOWN
F11	-1.62340602587686	0.258851328572245	-46.4712912349009	2.04938448536589e-192	2.01987334877663e-188	429.734600120271	DOWN
CNTN6	-1.67966014955944	0.25556691068078	-46.2390323586716	1.8345838771632e-191	1.20544391288803e-187	427.551333677947	DOWN
CA4	-3.66826808336156	0.715344552476832	-44.3811210886394	9.56870940006776e-184	4.71545999235339e-180	409.84832397744	DOWN
GPM6A	-2.65632507248502	0.428247185084486	-43.9139128816258	8.92221378505927e-182	3.51749356262177e-178	405.329345480735	DOWN
GPD1	-3.37809927003506	0.745629003110737	-43.110365905441	2.31977754758724e-178	7.6212425030066e-175	397.493495261601	DOWN
ADAMTS8	-3.24609231626797	0.695295157464278	-42.0093946269198	1.26205207329016e-173	3.55393863838509e-170	386.625839304859	DOWN
TCF21	-3.08011326682856	0.817339148833813	-41.7597593243206	1.52749638465782e-172	3.76375109179686e-169	384.140485081544	DOWN
ASPA	-1.01213701674616	0.215249238806245	-40.9404541327694	5.77940929821201e-169	1.26581906762617e-165	375.928299985716	DOWN
GKN2	-4.29511737857839	0.88285524066348	-40.212229373227	9.39090507704812e-166	1.85113520878772e-162	368.557904679062	DOWN
GGTLC1	-4.24551175677576	0.863086473487905	-40.0463674387313	5.10561822760824e-165	9.14926786387397e-162	366.869844959457	DOWN
CLIC5	-4.36075218137404	1.21128540083703	-39.2057548449609	2.86999819467209e-161	4.71445036778136e-158	358.261131153057	DOWN
C1QTNF7	-1.81183700964985	0.438886846442591	-38.8544672619725	1.08716268163126e-159	1.64847313694734e-156	354.637213238175	DOWN
CD300LG	-1.80011309687609	0.239197491954135	-38.5269424647374	3.2656140707061e-158	4.59798461155418e-155	351.244456605038	DOWN
MYZAP	-2.48579880273724	0.661843642100142	-38.5185713788288	3.56293783905544e-158	4.68217537889739e-155	351.157565831097	DOWN
AGRP	-2.11654526732234	0.436026237063327	-38.4770173117364	5.4918535507885e-158	6.46641331116574e-155	350.726109902985	DOWN
FXYD1	-1.51914830276037	0.42543849974214	-38.475544309906	5.57675660967013e-158	6.46641331116574e-155	350.710811747247	DOWN
GPA33	-2.19611166903673	0.387472037415295	-38.4538995897831	6.98714131957144e-158	7.65169609396623e-155	350.485984782421	DOWN
FHL5	-2.53821227409812	0.750107362455339	-37.937272272192	1.54513841179875e-155	1.53589733305565e-152	345.102279053014	DOWN
GPIHBP1	-3.8744684295081	0.970326548256047	-37.9364608053224	1.55833739149315e-155	1.53589733305565e-152	345.093796596907	DOWN
GDF10	-3.08908276778796	0.683926521170516	-37.8427147560869	4.16550421033499e-155	3.91001995210111e-152	344.113293291371	DOWN
ABCA8	-2.31685655273793	0.577891423297128	-37.3645882521314	6.38044134006565e-153	5.71687544069882e-150	339.095455885014	DOWN
FIGF	-3.92048689318172	1.05864797881202	-37.1147486271075	8.94481415078375e-152	7.66609463218475e-149	336.462136491158	DOWN
RSPO1	-1.38226700593287	0.281176452550789	-36.9721625657318	4.05053538490062e-151	3.32683972946504e-148	334.95580739892	DOWN
GPR133	-2.3032895880823	0.662853936111219	-36.9515114243804	5.04201571360995e-151	3.97552854986717e-148	334.737433027941	DOWN
CPB2	-3.56196426730312	0.655137738496645	-36.8620714085302	1.30229317701559e-150	9.87338580974284e-148	333.791046157725	DOWN
TNXB	-2.93328768042131	0.78049454964194	-36.8494346977139	1.48925185322607e-150	1.08726416780712e-147	333.657254360498	DOWN
SCN7A	-2.87293058886412	0.779463092667201	-36.8323042588371	1.7863175856273e-150	1.25756758028162e-147	333.475853529237	DOWN
LRRC36	-2.14328340526931	0.48276753897015	-36.8077815258797	2.31773166753235e-150	1.57541815966889e-147	333.216109824307	DOWN
VEPH1	-3.0678149093573	0.83541046467777	-36.6314294293798	1.51140812914047e-149	9.93095901387231e-147	331.346012931097	DOWN
NOSTRIN	-2.15470506691308	0.879578976850474	-36.5422191468557	3.90792261506762e-149	2.48493453510364e-146	330.398539047681	DOWN
ANGPT4	-1.00720990706478	0.175357021649976	-36.2390574775035	9.93358236338982e-148	6.11908673584813e-145	327.171455942965	DOWN
USHBP1	-1.35109729339446	0.493699211206976	-36.0477310373809	7.69849033067996e-147	4.5985648908595e-144	325.12904417465	DOWN
ACOXL	-1.53648543755479	0.441808875625284	-35.6413271215196	6.05037924338104e-145	3.5077963425155e-142	320.775895103458	DOWN
SLC46A2	-2.55287164871111	0.642423429255133	-35.4559185139842	4.46020856189909e-144	2.51198946206157e-141	318.783267668294	DOWN
FAM107A	-4.45476275797979	1.31032043310708	-35.2733897403727	3.20035897558079e-143	1.75237433685135e-140	316.81754521243	DOWN
TEK	-3.17001409850775	1.38888938388507	-34.8824557985277	2.20806958587874e-141	1.17636399126599e-138	312.593999979043	DOWN
UBE2C	4.24619124608359	5.16210738264936	34.77774326193	6.88459324488589e-141	3.5037708906936e-138	311.459621981054	UP
MCEMP1	-4.86714897146532	1.55176458843333	-34.777109383612	6.93217657959873e-141	3.5037708906936e-138	311.45275105148	DOWN
SLC6A4	-3.59810270108735	0.638983446055634	-34.1673937191257	5.34131138023148e-138	2.63219824817807e-135	304.821795095992	DOWN
KANK3	-2.35998118103972	0.965126100341828	-33.9786705342764	4.2168653440899e-137	2.02738657713903e-134	302.760522672521	DOWN
TPX2	3.91808444525127	4.70864216651017	33.8949846603416	1.05553016417281e-136	4.95395490385105e-134	301.845166951731	UP
ROBO4	-2.98134639505784	1.67830545474096	-33.7596709226393	4.6614728106305e-136	2.13690586146857e-133	300.36339515628	DOWN
RTKN2	-3.17551024938111	1.44164454895996	-33.749042327543	5.23876826322401e-136	2.34696818192436e-133	300.246915936338	DOWN
EFCC1	-2.40584089819575	0.846339057256016	-33.5003650978351	8.07597562073379e-135	3.53763625413121e-132	297.517955332251	DOWN
CDC20	3.88176675572988	4.67555215087536	33.4976826380613	8.31813816910285e-135	3.5645030345512e-132	297.488479737863	UP
GRIA1	-1.70326037699402	0.287949501396828	-33.3836314665569	2.92347578687488e-134	1.22611818533782e-131	296.234497077386	DOWN
KHDRBS2	-1.69240429891285	0.361543771654299	-33.3110112820867	6.51339978455714e-134	2.67483617819146e-131	295.435274997877	DOWN
EMCN	-2.8693861100883	1.24986631776304	-33.3056505265231	6.91035296438035e-134	2.75400190212583e-131	295.376253482807	DOWN
PTPRB	-2.73556958374701	1.37351723539141	-33.3046692077311	6.98559735725911e-134	2.75400190212583e-131	295.365448884727	DOWN
NMUR1	-1.29345801635223	0.360080640511547	-33.0307980992014	1.44099152777858e-132	5.56957352854342e-130	292.345807396836	DOWN
NPR1	-3.04148569599809	1.30602685600301	-32.899347217148	6.17813090605953e-132	2.34198685423549e-129	290.893472371811	DOWN
EDNRB	-3.63699644780222	1.59521556265935	-32.8887268563473	6.94977392592619e-132	2.58479138920485e-129	290.77604920709	DOWN
INMT	-4.59257386007156	1.88144096348753	-32.8845554872758	7.27860390258716e-132	2.65696000236663e-129	290.72992536798	DOWN
SLC51B	-2.03801349918938	0.646023191786807	-32.8057148623982	1.74452283821318e-131	6.25236985215603e-129	289.857801853802	DOWN
HIGD1B	-3.01103577282177	1.57727380147337	-32.7689068878724	2.62430436285481e-131	9.23755135724893e-129	289.450401304939	DOWN
CLEC3B	-4.5348656556949	2.24261281506977	-32.7663515185713	2.69977860264525e-131	9.33649751146373e-129	289.422112221751	DOWN
TNNC1	-4.58543849264767	1.47893504546975	-32.7604742606369	2.88171466729961e-131	9.79385508996724e-129	289.35704560061	DOWN
GYPE	-1.08883704516936	0.257812232741951	-32.6381757192537	1.12043955892749e-130	3.74340755687775e-128	288.002223179567	DOWN
MYBL2	4.05937369721855	4.75011103129417	32.5992567977658	1.72666973079016e-130	5.67268562222262e-128	287.570733977156	UP
PLA2G1B	-3.87593553033799	0.983965882749634	-32.5494494352074	3.00387663916361e-130	9.70695349363823e-128	287.018283314958	DOWN
RETN	-3.75769961017381	1.08188129409898	-32.3808727854528	1.96087627245163e-129	6.23432146493009e-127	285.146460120321	DOWN
ARHGEF15	-2.43248431684063	1.23457158930754	-32.3264424860792	3.59591623341229e-129	1.12512223480989e-126	284.541421744496	DOWN
HSD17B6	-3.43846399811775	1.84154403921648	-31.8387858202036	8.3459003089113e-127	2.57053729514468e-124	279.10647901718	DOWN
ANKRD1	-4.21287498827395	1.01060131093068	-31.7020655310537	3.86080854950396e-126	1.17083474042803e-123	277.578187296595	DOWN
C20orf202	-0.867035904508219	0.314664979053263	-31.4752763880497	4.92011701721347e-125	1.46947494914109e-122	275.038766733344	NOT
SCUBE1	-1.7741377883205	0.349538450177664	-31.4702290273885	5.20716038781211e-125	1.53199321738138e-122	274.982189190963	DOWN
PRX	-2.93018714910611	1.33508544795737	-31.4632347263392	5.63283815158434e-125	1.63286037711809e-122	274.903783387707	DOWN
PGM5	-2.04085039062382	0.638494897440453	-31.3614977164021	1.76752480276772e-124	5.04948534958801e-122	273.762744793954	DOWN
SEC14L6	-2.27993783068719	0.705578336616429	-31.2504318670613	6.1669266871112e-124	1.73660655509052e-121	272.515862902438	DOWN
CCDC85A	-1.28771177152507	0.36194466954271	-31.170415281625	1.51842482875489e-123	4.21566059498821e-121	271.616774655744	DOWN
DLC1	-3.41366559378017	1.77938845383347	-31.0192034004336	8.34965413287986e-123	2.28594975371289e-120	269.915943133396	DOWN
CLDN18	-6.39244937195669	1.83640223112787	-31.0108299047001	9.17679569538208e-123	2.47798625681331e-120	269.821690614296	DOWN
LDB2	-2.66559391504011	1.62543252085841	-30.99446685775	1.10373301788175e-122	2.94010611466015e-120	269.63748693344	DOWN
SOGA3	-0.177029606229064	0.0330281199946399	-30.9634129028774	1.56692812867911e-122	4.11830496966969e-120	269.287829425935	NOT
SHE	-2.25850879103888	0.876270957725254	-30.9537753613514	1.74698005716104e-122	4.53111459036296e-120	269.179294159992	DOWN
BIRC5	3.69206124483967	4.19770263454618	30.6719526267326	4.22108069250232e-121	1.08059665728059e-118	266.001399111058	UP
ANGPTL1	-1.82058988046577	0.569328001564532	-30.5778648939199	1.22445806804727e-120	3.09442531248049e-118	264.938701325543	DOWN
CACNA2D2	-4.15648503468334	1.53467409408206	-30.5390924788765	1.89955425296326e-120	4.7397485360015e-118	264.500525014034	DOWN
NOVA2	-1.27741963805803	0.489377524836837	-30.4723073290926	4.04848329434977e-120	9.97546283727783e-118	263.745427745094	DOWN
CAV3	-0.429535943456705	0.0556011213638176	-30.4691307657189	4.19689830159304e-120	1.0213488805062e-117	263.70950159778	NOT
ITLN2	-3.36052894471422	0.851153342968188	-30.4638273603337	4.45691651474339e-120	1.07139924803197e-117	263.649519218722	DOWN
TMEM100	-4.1849777080198	1.18811276682462	-30.4385523444673	5.93563393625482e-120	1.40967730302958e-117	263.363617345796	DOWN
ARHGAP6	-1.47982815948807	0.499057276768373	-30.3434162896897	1.74612158462354e-119	4.09756531858324e-117	262.286921146446	DOWN
KIAA0408	-0.25385625869706	0.0372370040841194	-30.3201410341008	2.27393241381398e-119	5.27338302836483e-117	262.023372766602	NOT
LRRN4	-2.99410742198564	0.848628828482039	-30.2927520777782	3.10300224394742e-119	7.11236979449901e-117	261.713178195648	DOWN
CCNB1	3.17044773601884	4.4504322001044	30.218156770957	7.23820719999543e-119	1.63999471639437e-116	260.867984282668	UP
CCNB2	3.1551786716227	3.76245465685474	30.1826381356057	1.08358493063321e-118	2.42395794032866e-116	260.465358785619	UP
WWC2	-2.43061357660309	1.53586903138488	-30.1817623337886	1.09442094505505e-118	2.42395794032866e-116	260.4554295281	DOWN
SOX17	-2.03023154378144	0.794435520983619	-30.1585082501246	1.42540310413922e-118	3.12194955431025e-116	260.191763730112	DOWN
JAM2	-2.34276287466166	1.32565753659593	-30.1457102857861	1.64854949611697e-118	3.57101183158877e-116	260.046632598403	DOWN
FAM189A2	-3.19636218666602	1.18309540864645	-30.0574078105625	4.49883459337111e-118	9.63924212005774e-116	259.044847680412	DOWN
CDCA5	2.92456670898721	3.4474710657039	29.9709924402594	1.20250223184507e-117	2.54878752625054e-115	258.06376602472	UP
MYCT1	-2.43815576423789	1.45290921923089	-29.8945364018195	2.87152099896213e-117	6.02164063101505e-115	257.195175674303	DOWN
ADH1B	-4.84891329174442	1.53434283008736	-29.8861296157169	3.16003888356984e-117	6.55691436557144e-115	257.099636170635	DOWN
PDE1C	-0.779179207211503	0.216896631381629	-29.804871083102	7.97529146923815e-117	1.63759318168357e-114	256.17583316759	NOT
TUBB1	-0.839276068422848	0.217465824343632	-29.7860180736842	9.88702519864967e-117	2.00920660531734e-114	255.961412726142	NOT
OTC	-0.682563987196173	0.099966068199815	-29.7270786704925	1.93595732546534e-116	3.89403987750743e-114	255.29086978488	NOT
TMEM252	-0.43960146412104	0.0850752987244151	-29.658060591674	4.25404944563119e-116	8.47028511841232e-114	254.505262915279	NOT
PLK1	2.82242588949004	3.24229963530963	29.6345363986848	5.5639208670072e-116	1.09676008130446e-113	254.237397566043	UP
PREX2	-1.45417938564516	0.49471220279886	-29.5692283820581	1.17257206200232e-115	2.28848915704849e-113	253.493487416288	DOWN
MS4A15	-4.06772932397759	1.00718539592261	-29.5423566479769	1.59368229636141e-115	3.07986915939961e-113	253.18728616593	DOWN
AGER	-6.86920366229601	3.38482544433989	-29.4377547679959	5.26511505672222e-115	1.00763056308843e-112	251.994744555244	DOWN
ECSCR	-2.41839569936538	1.57917879062372	-29.3097335344558	2.27605681308803e-114	4.31400306726839e-112	250.533891380681	DOWN
KIF2C	2.9566613820556	3.3376513904378	29.30050352615	2.52955940643435e-114	4.74882619234608e-112	250.42851215381	UP
DPCR1	-1.40028123000826	0.294030343909807	-29.2769286200727	3.31281914129497e-114	6.16059348237796e-112	250.159323254738	DOWN
GP9	-0.595093741473981	0.0877713944552096	-29.2033057901753	7.69471222141463e-114	1.41755296550024e-111	249.318354605319	NOT
SYNE1	-1.86646989426676	0.825286703618566	-29.1770088606752	1.03984611412326e-113	1.89791172237016e-111	249.017860353527	DOWN
PLAC9	-2.83068234021331	1.6180268763293	-29.1564685303524	1.31563568265762e-113	2.37924867674744e-111	248.783105277342	DOWN
CDCA8	2.93443070682397	3.61783454246508	29.1078939170993	2.29512093529751e-113	4.11285671605314e-111	248.227803189182	UP
LYVE1	-3.05921213679859	1.36760814452945	-29.0902054407508	2.81081004500363e-113	4.99159347811816e-111	248.025539575881	DOWN
LRRN3	-1.72448859444491	0.441375897425961	-29.0235433377011	6.03498140630146e-113	1.06215672750906e-110	247.263035215074	DOWN
ATOH8	-2.84062730071883	0.983133431820589	-28.9633656679434	1.20331813551811e-112	2.09909797233035e-110	246.574379763649	DOWN
SLC19A3	-1.90460875990247	0.601453536547838	-28.8892250441577	2.81712354146179e-112	4.87115256572761e-110	245.725519101934	DOWN
GPR146	-1.14514006454708	0.584528773175349	-28.7073996371996	2.27318237336705e-111	3.89643225598359e-109	243.64181317319	DOWN
KL	-1.64356165629228	0.478222151205014	-28.668998901567	3.53429197955915e-111	6.00585892250603e-109	243.201397601293	DOWN
RASGRP4	-1.47164319796261	0.686090229609553	-28.572976663685	1.06610631169381e-110	1.79616133471012e-108	242.099603544698	DOWN
AKAP2	-0.522238663683128	0.130888294091754	-28.5516338212729	1.36276826119043e-110	2.27651592920219e-108	241.85460753372	NOT
SLC2A1	5.14734336015216	6.88082441857045	28.4325886547652	5.3631309343673e-110	8.8838686536343e-108	240.48741594767	UP
ACVRL1	-2.89554955021206	2.58341373875334	-28.4316581123201	5.42089791478841e-110	8.90472830802577e-108	240.476724591331	DOWN
CDH5	-3.24746189357897	2.58906235419851	-28.4012628605148	7.6924996450837e-110	1.25317812399909e-107	240.127464647783	DOWN
NLRC4	-1.6657408967228	0.892564909410538	-28.332269114431	1.70293332595025e-109	2.75149358369929e-107	239.334416903591	DOWN
GPBAR1	-0.942458742139085	0.368200638581856	-28.2623247670899	3.81281938665088e-109	6.11043054875302e-107	238.530066145816	NOT
KIF4A	2.62298235812664	2.83575430835216	28.2582545388104	3.99596265818735e-109	6.35229160630556e-107	238.483247468286	UP
NUSAP1	3.00268288431034	4.15602341122823	28.2554557937206	4.12697654765279e-109	6.50807693658655e-107	238.451053563076	UP
ANLN	3.01154318110214	3.42396417610082	28.2523911859635	4.27537086819501e-109	6.6885802026873e-107	238.415800756761	UP
UBE2T	3.22151505927903	4.39536480599635	28.243137592646	4.75663996925424e-109	7.38290449401098e-107	238.309350426343	UP
C8B	-1.96239306316782	0.32178550980786	-28.1903229401359	8.74504037359138e-109	1.34673621753307e-106	237.701662695944	DOWN
CEP55	3.02126586582628	3.52063384369933	28.183228073113	9.49063622185925e-109	1.45022807135883e-106	237.620012670109	UP
FRMD3	-1.33355341835086	0.514469873870458	-28.1386926466932	1.58628659310412e-108	2.40529856332834e-106	237.107397522338	DOWN
MAP1LC3C	-1.97489604327352	0.532394408933074	-28.1280137217818	1.79425452484846e-108	2.69987367891701e-106	236.984457871177	DOWN
ACKR4	-1.37656197512763	0.53935302510603	-28.0960703571258	2.59385349651469e-108	3.87348788812861e-106	236.61666311813	DOWN
LRP2BP	-1.01108478384409	0.422491435102249	-27.9686864841457	1.1286701348903e-107	1.67280794729004e-105	235.149213362287	DOWN
F8	-1.87939046246553	1.20104986068076	-27.9588070358149	1.26508013583382e-107	1.86098952519076e-105	235.035352969396	DOWN
TOP2A	3.64938392936386	4.50386480800644	27.952580063664	1.35941296903946e-107	1.98494432931155e-105	234.963583592913	UP
ITGA8	-2.53651222683923	1.09321024820579	-27.9233773603605	1.90477353253206e-107	2.75378241389634e-105	234.626968048822	DOWN
GGTLC2	-0.550843654586878	0.0960576077642121	-27.9229635249701	1.91390112978794e-107	2.75378241389634e-105	234.622197377431	NOT
RP11-903H12.5	-0.336178700299194	0.107316754124271	-27.9187608037926	2.0091124147532e-107	2.86982782026197e-105	234.573747933575	NOT
CCNA2	2.97842993204622	3.63064194490164	27.9178162505474	2.03115500507764e-107	2.88044082446694e-105	234.562858839947	UP
CTD-3214H19.16	-0.481579965295329	0.0546993734625895	-27.7970239340083	8.20332777908314e-107	1.15502855129491e-104	233.169796114767	NOT
CD5L	-1.01838035220332	0.159314935782647	-27.7848440452224	9.44376633073039e-107	1.32025192844934e-104	233.029270746835	DOWN
PRC1	2.81758170489343	3.6255943008572	27.7508232252973	1.3995484386382e-106	1.9428097762279e-104	232.636699791728	UP
RGCC	-3.50167631221517	4.87275533223688	-27.6526460320162	4.35717063943913e-106	6.0061921429807e-104	231.503360607843	DOWN
C10orf67	-1.01581577602128	0.245004379735112	-27.6079611880058	7.30779936625237e-106	1.00035653546921e-103	230.987303588114	DOWN
PTPN21	-2.10437676896556	1.59595738404244	-27.5146932947901	2.15147218423463e-105	2.92481515142297e-103	229.909725390605	DOWN
KIF11	2.54885937178731	3.17933045233278	27.5086427099033	2.30763382515002e-105	3.11562177817515e-103	229.839798877683	UP
PHACTR1	-1.90348471309113	0.968168828707673	-27.4143519397159	6.87919303489008e-105	9.22467027916689e-103	228.749761504962	DOWN
FFAR4	-1.49276609600766	0.424994816955913	-27.363567768138	1.23918652591992e-104	1.65046248641442e-102	228.162429787051	DOWN
MCM4	2.67927191556369	4.39563174115373	27.3055236786643	2.42865784291043e-104	3.21300022815103e-102	227.490925918615	UP
PTTG1	2.70158317984771	4.16415953003646	27.2552590166379	4.35017948343666e-104	5.71671586516689e-102	226.909242493301	UP
RAMP2	-2.98582887385349	3.40195300712296	-27.2243656697162	6.22481460970924e-104	8.12606262162838e-102	226.551650375724	DOWN
RRM2	3.21816369752871	3.99361149972189	27.2127197020021	7.1252102789221e-104	9.24027269856003e-102	226.416831668918	UP
GLDN	-1.73569277727417	0.713848367929499	-27.19665176758	8.58524364172404e-104	1.10609361219388e-101	226.230808040619	DOWN
LIMS2	-2.35972933438773	1.48269726484954	-27.1928850430542	8.96874186576263e-104	1.14799895881762e-101	226.187197061817	DOWN
NCAPH	2.74093009722707	3.11265267835977	27.161779413799	1.286691616969e-103	1.63633968733503e-101	225.827022641516	UP
SUSD2	-4.75971526611237	2.47875128050309	-27.1500859368523	1.47368776969049e-103	1.86213675103455e-101	225.69160701021	DOWN
RASGRF1	-2.361419898535	0.715512254755821	-27.1393592535653	1.66904295193205e-103	2.09555252665507e-101	225.567379624032	DOWN
SEMA3G	-2.37580868450728	1.34561246831252	-27.0492722980813	4.74926768935824e-103	5.92516232231833e-101	224.523781777306	DOWN
MYRF	-2.51345539361907	1.11589163368004	-27.0420184472708	5.16660680815329e-103	6.40529266681243e-101	224.439728574093	DOWN
DLGAP5	2.63791386256928	2.86171557505397	27.0349808990377	5.60653830172169e-103	6.90725518772113e-101	224.358178623035	UP
KCNT2	-1.08623324093052	0.323937675100115	-27.0324485880069	5.77384624880114e-103	7.06919610288001e-101	224.328833866079	DOWN
ACADL	-1.98934012158295	0.720374461630747	-27.0233125752346	6.42006585495877e-103	7.81187272425601e-101	224.222961225573	DOWN
AFF3	-1.53571110931837	0.439987040385879	-27.0001549685603	8.40111246684297e-103	1.01596766224791e-100	223.954576249285	DOWN
TK1	3.38352996894295	5.57929918467323	26.9766939855753	1.10326257762771e-102	1.3260678006218e-100	223.682641553416	UP
GPR116	-3.7888684668041	2.73623738028175	-26.96620923511	1.24615168394977e-102	1.48813126515673e-100	223.561102571391	DOWN
SH2D3C	-2.4679176993323	1.97609590143668	-26.9657240372628	1.25319495746762e-102	1.48813126515673e-100	223.555478006162	DOWN
STARD8	-2.11460033660229	1.28246128286168	-26.9383442686236	1.72248106850746e-102	2.03314651631252e-100	223.238059842643	DOWN
MYOCD	-0.793763706844563	0.177788337058594	-26.9281490624332	1.93908197574653e-102	2.27518951820926e-100	223.119853461981	NOT
PKNOX2	-1.48959222932525	0.593623035270982	-26.9074179211601	2.46721651978383e-102	2.87773799041295e-100	222.879470722642	DOWN
FCN3	-4.60194145182699	1.94658527079307	-26.8670094201873	3.94588502007071e-102	4.57536973621376e-100	222.410849498783	DOWN
COL4A3	-2.18166024972924	0.68546913189052	-26.8067794219599	7.94689280352882e-102	9.16076906100351e-100	221.712175078868	DOWN
FOXM1	3.4011296666777	3.89230612818131	26.8018955479472	8.41116636135409e-102	9.63958786715185e-100	221.655512175344	UP
FHL1	-3.80516511568274	2.37710528435441	-26.735143440903	1.82789538150755e-101	2.08274414799288e-99	220.880910957467	DOWN
SERTM1	-1.93021738991206	0.399213506382792	-26.7343433669503	1.8449829628043e-101	2.09013242314933e-99	220.871625202205	DOWN
HMGA1	2.83649366591683	7.1660145159891	26.7004957886793	2.73504814610832e-101	3.08075823177641e-99	220.4787520907	UP
HSPA12B	-2.25955247832025	1.44397337516855	-26.6949142702757	2.91851140829954e-101	3.26873277729549e-99	220.413960339117	DOWN
CCM2L	-1.88315898472171	0.975932837166777	-26.6912345282815	3.04614763858496e-101	3.39241029671111e-99	220.371243932373	DOWN
OVCH1	-0.840306851292316	0.147551155943263	-26.6823326125155	3.37849757849126e-101	3.74140136332695e-99	220.267902525741	NOT
FAM110D	-1.64136003787453	0.753725902136904	-26.6809854773649	3.43185981509065e-101	3.77926372486407e-99	220.252263378193	DOWN
ESAM	-2.93934653721657	3.21984882077913	-26.6364994642781	5.75844067028129e-101	6.30613236069916e-99	219.735758462042	DOWN
CENPA	2.61752814032195	2.71055514870405	26.6234465102961	6.70296767428404e-101	7.29993915997166e-99	219.584185729529	UP
MAMDC2	-3.26485361012966	1.17863656136833	-26.5902448306919	9.86435032002093e-101	1.06838501927611e-98	219.19859974671	DOWN
HHIP	-2.57816260637037	0.665992570866203	-26.5781625213169	1.13537468631328e-100	1.2229784599239e-98	219.058267077472	DOWN
ZWINT	2.77571700634354	4.13832601081747	26.5515604048097	1.54743939613128e-100	1.65777855307282e-98	218.74926209178	UP
SLC39A8	-3.78478018314695	2.95266320858675	-26.5290927875219	2.01002491227465e-100	2.14170870652745e-98	218.488251956915	DOWN
HJURP	2.67481005660443	2.7962373647565	26.5247029962639	2.11541699737214e-100	2.24188708882793e-98	218.437251737909	UP
HNF1B	-1.95219522951744	0.508575432034661	-26.5136108814536	2.40701719592851e-100	2.53727930300229e-98	218.308379754783	DOWN
KIF23	2.30268057783722	2.67033184250224	26.5113515699606	2.4711717674405e-100	2.59104988722272e-98	218.282129469349	UP
SCARA5	-2.37482999729801	0.591144925208404	-26.4968637263251	2.9252340574727e-100	3.0509107799419e-98	218.113792737766	DOWN
NEK2	2.72743510975436	2.89081826441658	26.4427374403505	5.49406834741357e-100	5.6999513296956e-98	217.484788610826	UP
KIFC1	2.73171724460597	3.5687306990609	26.3951257951632	9.56616884607319e-100	9.87268692637669e-98	216.931360296885	UP
AURKB	3.08819510718718	3.46137028379511	26.3808526799924	1.12966337283325e-99	1.15978772944213e-97	216.765428768972	UP
CD302	-2.14620579542196	1.40552516880382	-26.368008126226	1.31200855976249e-99	1.34001620362892e-97	216.616095652272	DOWN
AURKA	2.522252214908	3.41367053667801	26.3204161334722	2.28435561925513e-99	2.32109370962665e-97	216.062706440838	UP
BUB1B	2.5841571363797	2.78522577137212	26.3084488128383	2.62620982084853e-99	2.65476143531109e-97	215.923534348964	UP
GRK5	-2.25689186935039	1.93050348995256	-26.304858461274	2.73842313459407e-99	2.75407126679175e-97	215.881779455714	DOWN
KIF20A	2.5388280760034	2.98934997082053	26.209574874541	8.31470010963449e-99	8.31976490157944e-97	214.773411586944	UP
S1PR1	-3.33969309531766	2.62422193581443	-26.2004964015605	9.243029536015e-99	9.20194940474382e-97	214.667783766506	DOWN
CDC45	2.97637396965717	3.25099064509817	26.1757921887417	1.23285026060325e-98	1.22120323301564e-96	214.380329738075	UP
PGR	-0.556213808622018	0.175525353473777	-26.1013753646263	2.93642587460034e-98	2.8941413420061e-96	213.514243750255	NOT
CCL23	-2.4713928200769	0.854802309001596	-26.0920189506471	3.27503663484459e-98	3.21181702219187e-96	213.405331523745	DOWN
GUCY1A2	-1.41045764707392	0.640173062091237	-26.0652729470163	4.47419234157651e-98	4.36610294243347e-96	213.093974220096	DOWN
SIRPD	-0.258963159280571	0.0713042500155088	-26.0465990309072	5.56324218662328e-98	5.40209999914867e-96	212.876565588567	NOT
CAPN9	-2.00505309149633	0.682162000943551	-26.046131182635	5.5936908802906e-98	5.40504091334746e-96	212.871118509266	DOWN
PTCRA	-1.11105945159683	0.396991560857541	-25.9156393977278	2.56479484538394e-97	2.46620663376625e-95	211.351417085242	DOWN
NCKAP5	-2.00339791759729	0.851449011605308	-25.8961042496803	3.22173659510088e-97	3.08285785255478e-95	211.123842885703	DOWN
SYT15	-0.421873212633625	0.126287367229602	-25.7850092671153	1.17883497037245e-96	1.12256980367061e-94	209.829314012633	NOT
CDK1	2.78566931857507	3.84512770715354	25.7145296787812	2.68521897630998e-96	2.54476136831838e-94	209.007769010529	UP
PCDH12	-2.07109752520162	1.47556936747395	-25.6693377427721	4.55278882289297e-96	4.29399872138115e-94	208.480876068711	DOWN
APOH	-2.26524036953485	0.4463977706946	-25.6322041443661	7.02614039739015e-96	6.59520378635022e-94	208.047870255647	DOWN
AK1	-1.96312764132676	1.94978682181491	-25.5701774478783	1.45055981046966e-95	1.35513909876672e-93	207.324463568709	DOWN
TROAP	2.74503289816799	2.85698976101823	25.5426008471599	2.00227595165004e-95	1.86173884711913e-93	207.002791612904	UP
GIMAP8	-2.72849567971828	1.82869220303013	-25.5213468279507	2.56699976989292e-95	2.37561969315161e-93	206.754849453868	DOWN
ZBTB16	-1.80420221511337	0.418878247238789	-25.5171243711028	2.69689007655097e-95	2.48416342004546e-93	206.705589543802	DOWN
GCOM1	-0.385455630981972	0.0940323868684757	-25.4954914566021	3.47294941175785e-95	3.18412924672422e-93	206.453205046934	NOT
LONRF3	-1.60221827184573	0.608383919844069	-25.4877484306151	3.80201247357718e-95	3.46968842033117e-93	206.36286503926	DOWN
TAL1	-1.54106287998399	0.556821205024617	-25.3784859408556	1.36427285263209e-94	1.23928785581031e-92	205.087819944141	DOWN
CCDC141	-0.687395527834612	0.141943600939225	-25.2460343947379	6.42419179376917e-94	5.80888388251275e-92	203.541565431886	NOT
SLC1A1	-2.82843367651571	1.53785836683632	-25.235159384443	7.29593839626873e-94	6.56701085238581e-92	203.414581030465	DOWN
LEFTY2	-0.95832442057772	0.241453940286747	-25.2246920311572	8.2465822908942e-94	7.3889377326412e-92	203.292352765638	NOT
ARRB1	-2.68692457173344	1.87706640060909	-25.1856139922752	1.30279203694026e-93	1.1620197571116e-91	202.836000867592	DOWN
PRAM1	-1.85388357424189	0.980113898493554	-25.1821099329571	1.35732687239069e-93	1.20520843732276e-91	202.795077995765	DOWN
TRIP13	2.82361553837812	3.49413481639005	25.1789538101048	1.40839856699061e-93	1.24494854495601e-91	202.758218207917	UP
COL6A6	-2.15138805432216	0.731795870704536	-25.1781114963723	1.42235071361214e-93	1.25166862797869e-91	202.748380920113	DOWN
KPNA2	2.5021100080823	5.61367561261408	25.1585508716004	1.78824901888201e-93	1.56666509600898e-91	202.519927715101	UP
LPL	-3.82538655659599	2.0495058980306	-25.1469940026995	2.04725101182851e-93	1.78563769668865e-91	202.384946138171	DOWN
CCL14	-1.35394592093237	0.356402590007742	-25.1210633025893	2.77321170567998e-93	2.40817397102924e-91	202.082065052692	DOWN
ARHGAP44	-2.05685243635691	1.04569160318075	-25.1135543359055	3.02799215211696e-93	2.61788514484779e-91	201.994353059665	DOWN
SLC5A9	-1.26702770465329	0.316482876988966	-25.087894058124	4.08888225829139e-93	3.5196527107179e-91	201.694602039924	DOWN
CLEC14A	-2.87018551124635	2.93843059860651	-25.0466118223946	6.62967412394586e-93	5.68191897092264e-91	201.212317440534	DOWN
BUB1	2.21984415768935	2.69689906025473	25.0283159723624	8.21334158149777e-93	7.00871814954476e-91	200.998556375503	UP
SECISBP2L	-1.83856078722473	2.58082510205568	-24.9658530694698	1.70669531923977e-92	1.45010250572648e-90	200.268686092127	DOWN
DES	-3.96607209617101	1.60404827458962	-24.9592609879614	1.84366131584956e-92	1.55975329862775e-90	200.191651452679	DOWN
LMO7	-2.61750121331531	2.74319059985854	-24.9435799055285	2.21529872248818e-92	1.86615249648235e-90	200.008397981318	DOWN
ERBB4	-0.705112303775386	0.19205861362471	-24.8950446281667	3.91106198631317e-92	3.28063207975341e-90	199.441154164635	NOT
MCM2	2.96077088612397	4.64583700528615	24.8873532742487	4.27974273357473e-92	3.5746732527214e-90	199.351256957089	UP
CDC6	2.60934577372607	2.91967105321254	24.8868098918424	4.30706741970759e-92	3.58231700326059e-90	199.344905790716	UP
ANGPTL7	-0.993519763527612	0.182025918294722	-24.8847456475897	4.41247068526516e-92	3.65456395579609e-90	199.320778396151	NOT
KCNK3	-2.7140698853409	0.95733707160078	-24.8834315040694	4.480912855375e-92	3.69572193326996e-90	199.305418298179	DOWN
NCAPG	2.09891860659693	2.34231888477012	24.8827303525009	4.51786303412736e-92	3.71067150536327e-90	199.297223010604	UP
SIRPB1	-1.89922055629195	0.757912395491505	-24.8695659532989	5.27105888975184e-92	4.3113324827713e-90	199.143350557993	DOWN
CHIA	-1.62204211092312	0.340336419833029	-24.8366649551071	7.74941125859837e-92	6.31224771609467e-90	198.758764322717	DOWN
FREM3	-0.383716083343885	0.0523255054103871	-24.8024420370246	1.15712092407669e-91	9.38648874707807e-90	198.358693125787	NOT
CDT1	2.59387569241897	3.09658001225883	24.7985771915633	1.21071568085172e-91	9.78099487743816e-90	198.313510415963	UP
FAXDC2	-2.49029786275797	1.38281895625083	-24.732198241706	2.63506216111038e-91	2.1200957273391e-89	197.5374305924	DOWN
HSPB6	-3.2255674649064	1.73139541660165	-24.7231729685038	2.92898553812887e-91	2.34699849299172e-89	197.431901010954	DOWN
SHROOM4	-2.03581543726595	1.17079579399206	-24.6753371210404	5.13041394897402e-91	4.09436112397473e-89	196.872536274417	DOWN
DPEP2	-2.02095081361716	1.0594610058137	-24.6605459382957	6.10140117575401e-91	4.84962983776061e-89	196.699564764101	DOWN
RBP2	-1.59874062501171	0.437033023191004	-24.6541650022036	6.57514015932217e-91	5.20518726186982e-89	196.624942904353	DOWN
GINS1	2.51557541297262	2.83492892980874	24.6301390689329	8.71340267402707e-91	6.87034374041686e-89	196.343962427805	UP
HBA1	-1.35325336069734	0.22924047618406	-24.5993622368829	1.24979644852327e-90	9.815134499319e-89	195.984010076876	DOWN
ZNF385B	-2.41982621224306	0.860585220692933	-24.589310726537	1.40605674910902e-90	1.09984883485861e-88	195.866447008288	DOWN
CSRNP1	-3.00042871090418	3.36358666826129	-24.5748278307014	1.66619053830409e-90	1.29817975853953e-88	195.697049915459	DOWN
OGN	-2.5668678988108	0.830747366190093	-24.5576445832602	2.03795626347871e-90	1.58158243565718e-88	195.496062076782	DOWN
SNX25	-1.86881910521305	2.28435885002947	-24.5306408191826	2.79680347113801e-90	2.16198392247343e-88	195.180192304807	DOWN
FAM162B	-2.3060140211341	1.32846950215311	-24.5184588653064	3.2261059683444e-90	2.48410159562519e-88	195.037691436955	DOWN
SIGLEC11	-1.13934310869946	0.313607151808504	-24.4733584432236	5.47383513926914e-90	4.19845285078884e-88	194.51009097935	DOWN
PDLIM2	-1.57883203924421	1.40936567706199	-24.4717210598602	5.57992366069578e-90	4.26323469766028e-88	194.490935448407	DOWN
VIPR1	-2.57939006780473	1.41695385411494	-24.4679131666996	5.83466326625753e-90	4.44065182642735e-88	194.446387184081	DOWN
ZNF366	-1.06335866456466	0.458763816811794	-24.4667598786355	5.9140866762217e-90	4.4837875600647e-88	194.432894888635	DOWN
FILIP1	-1.82063007537874	0.833051790596493	-24.4640548985969	6.10463861028121e-90	4.61052246305989e-88	194.401249264094	DOWN
TIE1	-2.35990918427711	1.87016589626497	-24.4432186983987	7.79379208400579e-90	5.86378738778328e-88	194.157480762799	DOWN
ATP1A2	-1.23532831461195	0.296781954551518	-24.4308495746695	9.01008655150619e-90	6.75311125868023e-88	194.012766544335	DOWN
TTK	2.41285732857627	2.5053447313205	24.4027453398557	1.25266012837799e-89	9.35319562522236e-88	193.683945320881	UP
PTH1R	-1.558671614203	0.703621082873588	-24.3994362455937	1.30221697266958e-89	9.68652866613685e-88	193.645227641289	DOWN
INMT-FAM188B	-0.254298399889583	0.0360138736464943	-24.3864607617474	1.51619905371663e-89	1.12358329875422e-87	193.493407309408	NOT
RAMP3	-3.18360347927749	2.97539211497774	-24.3505278288657	2.31067748276581e-89	1.70592039476703e-87	193.072954421383	DOWN
SSTR1	-1.82288010706903	0.494723560808982	-24.3259931890736	3.08095139819752e-89	2.26610872989812e-87	192.785858870352	DOWN
RHOJ	-2.11830015453791	1.64336085816099	-24.3138961906537	3.55052132366861e-89	2.60177978929947e-87	192.644299873109	DOWN
MMP24	-1.88911745080361	0.891871083435615	-24.3119852941547	3.63098121930277e-89	2.65088525166282e-87	192.621938320433	DOWN
PRKCE	-1.47693334900068	1.39225112920232	-24.2885801908902	4.77776488413734e-89	3.47525097402639e-87	192.348043283149	DOWN
HECW2	-1.4256557607628	0.93797593668917	-24.2875087220832	4.83817762540615e-89	3.50625578500022e-87	192.335504321435	DOWN
ROR1	-1.79227027785605	0.747734825678605	-24.2821668275063	5.15096308817299e-89	3.71925950161414e-87	192.272989996404	DOWN
SHC3	-1.33707963642932	0.586587181774328	-24.2784704280325	5.37916153523916e-89	3.86985518914724e-87	192.22973201914	DOWN
IL1RL1	-2.53670418859102	0.709784416496909	-24.2768277636287	5.48379086065266e-89	3.93078128891583e-87	192.2105082756	DOWN
CGNL1	-2.63279174035771	1.64326951395032	-24.0955662858734	4.59616208777993e-88	3.28259228530138e-86	190.088961770314	DOWN
RACGAP1	2.04237047805675	3.71048762349271	24.0615695657541	6.84848511913532e-88	4.87355013243305e-86	189.690995176461	UP
RNASE4	-0.864143478602409	0.458615769157717	-24.0582017219124	7.12447207064814e-88	5.05171199484231e-86	189.65157020248	NOT
GAPDH	2.5132348838144	10.2856159614492	24.0355881095629	9.28889857284802e-88	6.56282324974839e-86	189.386844514109	UP
WFDC1	-1.07633787927106	0.500851703212588	-24.0042669540517	1.34135578823138e-87	9.44314474914895e-86	189.020172810997	DOWN
RAD51	2.10309068614479	2.4734563998585	23.9916517002187	1.55531991867919e-87	1.09104862053396e-85	188.872484462677	UP
CPAMD8	-2.25948215275734	0.983215553247198	-23.9912085508545	1.56342708999167e-87	1.09284662403957e-85	188.867296421003	DOWN
CKAP2L	2.00302465235733	2.12782703229582	23.9867260897337	1.64784504515391e-87	1.14778521307682e-85	188.814819178062	UP
MMRN1	-2.30323567252701	0.988309705764787	-23.9658881391796	2.10421448192804e-87	1.4605026714002e-85	188.570861029207	DOWN
MELK	2.86842360507845	3.11757064057173	23.9159268014872	3.78148969941866e-87	2.61546403350669e-85	187.985922704706	UP
ABI3BP	-2.80664935928426	1.40376430509769	-23.9098114696095	4.06278528722683e-87	2.8001966287348e-85	187.914323541655	DOWN
BTNL8	-0.484095071555551	0.139898476742944	-23.9045074235808	4.32365497186915e-87	2.96961278067891e-85	187.852222693117	NOT
CASS4	-1.85389976684222	0.966085490215392	-23.9013258735928	4.48810409225037e-87	3.07185791202914e-85	187.814972311921	DOWN
DSP	3.73508165886064	6.2307339329583	23.8921766292629	4.99670887753704e-87	3.40813582678236e-85	187.707850066319	UP
TNS2	-2.27132842882672	2.65589505091266	-23.871802373916	6.34607345031856e-87	4.31357930526481e-85	187.469298656814	DOWN
SYNDIG1L	-1.0776061656036	0.259083744674998	-23.8431563566524	8.88136752905926e-87	6.01613459562942e-85	187.133890387995	DOWN
HPGDS	-1.74051728785134	0.944994504369466	-23.7982500877086	1.50425377365271e-86	1.01547432829597e-84	186.608079544301	DOWN
LEPR	-1.8304843266047	1.05681507760226	-23.7952059667027	1.5589571716708e-86	1.04881105010153e-84	186.572435044629	DOWN
ASF1B	2.69497390835529	3.75150218838226	23.7851572059678	1.75405701884955e-86	1.17605346787627e-84	186.45477060847	UP
TMEM88	-2.13956580109758	1.47348622902176	-23.7398572474228	2.98470781592001e-86	1.99439188025137e-84	185.924327279874	DOWN
LIMCH1	-3.23477081112566	2.21519311314838	-23.7343347927627	3.18453430008339e-86	2.12072770686635e-84	185.859660574395	DOWN
CDCA4	2.35489715535965	4.05512606065095	23.7130955341178	4.08590852294632e-86	2.711832619674e-84	185.610951531026	UP
ADCY4	-1.42458372074164	0.850685825568567	-23.709097589475	4.28216835372734e-86	2.8325537781434e-84	185.564135742816	DOWN
GTSE1	2.2112245631024	2.415454385312	23.6982163493194	4.86540595967451e-86	3.20758803602354e-84	185.43671625367	UP
AATK	-1.81137167090577	0.940871992502364	-23.667459104211	6.98028035029232e-86	4.58650954216541e-84	185.076544231789	DOWN
KIAA1462	-2.54445415336217	1.98101455604633	-23.6622584079641	7.41956438259757e-86	4.85895193055692e-84	185.015642702606	DOWN
NDNF	-4.21123070242434	2.01361706497721	-23.6523640862166	8.3330771244519e-86	5.43912636679456e-84	184.89977713368	DOWN
EXO1	2.11914036717658	2.19828075495761	23.6515377295795	8.41428056725324e-86	5.47400325220118e-84	184.89010021599	UP
ADRB1	-2.34577290995706	0.918989418846416	-23.6425780969568	9.34717860600474e-86	6.06090739084097e-84	184.785179616823	DOWN
AOC3	-3.66091357973755	2.79443652033543	-23.6147037342399	1.2964209270949e-85	8.37870469340808e-84	184.458757773254	DOWN
C1QTNF2	-1.14231433131011	0.569960838601441	-23.6010470997953	1.52177218707586e-85	9.80299782733311e-84	184.298830747746	DOWN
CCBE1	-2.0349099752746	0.665808976955969	-23.5785191807588	1.98229536680166e-85	1.27280150717897e-83	184.035014002272	DOWN
CST5	-1.14000943826383	0.24834397563432	-23.5758869653146	2.04448594949619e-85	1.30847100767756e-83	184.004188884227	DOWN
SORBS1	-1.9254145123288	1.16843384990053	-23.568470538152	2.2304060819133e-85	1.42284028112217e-83	183.917337084742	DOWN
AGBL1	-0.386598268131278	0.0943140685402089	-23.5263656056838	3.65582201599913e-85	2.32463108320564e-83	183.424253529834	NOT
GNG11	-2.844814589324	2.55706719236178	-23.5249996337144	3.7149006618003e-85	2.35460198859831e-83	183.408256768021	DOWN
ESYT3	-1.59945150053623	0.680183972161796	-23.5199101420674	3.94355255542143e-85	2.49151628116882e-83	183.348654187381	DOWN
FGFR4	-2.65600637526331	1.59830774243271	-23.4567282915764	8.2778924057661e-85	5.2132209297911e-83	182.608731641895	DOWN
CFP	-1.54639616726778	0.720683265243858	-23.4501754180851	8.93962808850003e-85	5.59932786072857e-83	182.531990483761	DOWN
DCDC2	-1.36671408612585	0.447057777945292	-23.4500976638757	8.94778955016994e-85	5.59932786072857e-83	182.531079898395	DOWN
TNS1	-2.96655934496276	3.25502996681546	-23.4443583615098	9.57125171219263e-85	5.97052258704877e-83	182.46386647445	DOWN
CX3CR1	-1.81598742590479	0.721761789616154	-23.4326425009138	1.09820664142133e-84	6.82897454753858e-83	182.326660967451	DOWN
WISP2	-2.4895813945645	1.20991265999922	-23.4285890821436	1.15171288265238e-84	7.13917117699485e-83	182.279190974363	DOWN
ALDH3B1	-3.03184988812178	1.99484330675908	-23.408253506262	1.46215781142111e-84	9.03512688988493e-83	182.04103877873	DOWN
KANK2	-2.35189231806757	2.82317969536289	-23.3922808185407	1.763627620184e-84	1.08639461403334e-82	181.853980666898	DOWN
SPN	-2.59238610804644	1.50928831113336	-23.3210484705508	4.06891238112278e-84	2.49864177123652e-82	181.019770276354	DOWN
SNRK	-1.30640303706887	2.46743891961409	-23.3067980143254	4.80964383629897e-84	2.94433848761259e-82	180.85288203412	DOWN
CD34	-2.24795184144231	2.20071312146288	-23.2994547965616	5.24253421337745e-84	3.19940663820732e-82	180.766885139913	DOWN
AGTR1	-1.42019364470873	0.41843439684623	-23.2826250530906	6.38737370846498e-84	3.88604662164388e-82	180.569791302518	DOWN
FAM13C	-0.893193393909495	0.420720532867233	-23.2638519233201	7.96175124851264e-84	4.82898586494404e-82	180.349939094425	NOT
NUF2	2.5584395935923	2.71655919577182	23.2547862025315	8.85556582492083e-84	5.354629249719e-82	180.243770705525	UP
FZD4	-2.00439093641538	1.70072100916226	-23.2425214775059	1.02265499674761e-83	6.16470192534828e-82	180.100139230268	DOWN
IHH	-1.32085826817488	0.257564969815322	-23.2375259359157	1.08440418888073e-83	6.51700468634662e-82	180.041636862025	DOWN
ERG	-1.92677973492537	1.54362560755347	-23.2162231222323	1.39242026387039e-83	8.34267119799794e-82	179.792162298322	DOWN
PKHD1L1	-0.791144060995171	0.166502833963921	-23.1911317696262	1.86921271249098e-83	1.11654306026128e-81	179.498322720553	NOT
ANGPTL5	-0.384407866547378	0.0742249399982392	-23.1825566347588	2.067117787348e-83	1.23102797051975e-81	179.397901687067	NOT
MUSK	-0.378063753057239	0.121517099949821	-23.178728970262	2.16209296487889e-83	1.2837101362558e-81	179.353077067688	NOT
EPAS1	-3.31338515820948	5.05809566235741	-23.1732768588378	2.30495829397254e-83	1.36442456128489e-81	179.289229153653	DOWN
PECAM1	-3.02478180434338	4.1207403112706	-23.1630359491263	2.5993187242293e-83	1.53406499077868e-81	179.169301536049	DOWN
RXFP2	-0.226015646154342	0.0275687348334999	-23.1526805192032	2.93521223801431e-83	1.72713145181307e-81	179.048033317944	NOT
SPTBN1	-1.97503682410314	4.23616968372307	-23.1481100224416	3.0969524774696e-83	1.81687878678216e-81	178.994510261404	DOWN
DENND2A	-1.8318937088717	1.10789644811954	-23.1393866388175	3.43080481456043e-83	2.00676630577493e-81	178.892354887524	DOWN
SGCA	-2.18442806282919	0.963670023813626	-23.0995079822029	5.47832962595852e-83	3.19493590493771e-81	178.425360326667	DOWN
SKA3	2.00207152009225	2.1364184678094	23.098048672328	5.57295906876361e-83	3.24053596352414e-81	178.408271417769	UP
PCDHA12	-0.629984288080486	0.152835535287676	-23.0965107401103	5.67445632330224e-83	3.28984950132158e-81	178.390261834439	NOT
TDRD10	-1.44107513138586	0.479968006619997	-23.0422437442679	1.07276335884115e-82	6.20126431949466e-81	177.754791297854	DOWN
SCN1A	-0.84366474703006	0.223963551575087	-22.9733438279853	2.40796432652183e-82	1.38788867849118e-80	176.948000145184	NOT
HSPB7	-1.59568179621918	0.740704256043646	-22.9680010343879	2.56376820240912e-82	1.4733818893845e-80	176.885439800989	DOWN
FGD5	-2.23004808234439	1.60359617318922	-22.9512730592642	3.11982033635415e-82	1.78772960669224e-80	176.689568707666	DOWN
BCL6B	-2.01084983426265	1.68191605643152	-22.9307833156676	3.96780288556266e-82	2.26705305739742e-80	176.449653964995	DOWN
EMP2	-2.70735471083594	4.66336179341752	-22.9148067396039	4.78596252518287e-82	2.72661541319089e-80	176.262586861414	DOWN
PF4	-1.46698137228089	0.375337573013891	-22.9029784622776	5.49854047991546e-82	3.12355129510356e-80	176.124093195905	DOWN
ARHGAP31	-2.36481272167219	1.9655275147531	-22.8568069405987	9.45227834784807e-82	5.35411812622935e-80	175.583499547242	DOWN
TMEM236	-0.566115087587524	0.213927192245322	-22.8440407480545	1.09797139097124e-81	6.20149342659744e-80	175.434032415285	NOT
GIMAP1	-1.76309262690837	1.03453119174446	-22.8429700540828	1.1118522467828e-81	6.24884262429962e-80	175.421496771873	DOWN
CCDC68	-1.72479120056164	0.8285835538224	-22.8429055039336	1.11269468401439e-81	6.24884262429962e-80	175.420741021671	DOWN
CXorf36	-1.7367070721985	1.22596241366519	-22.8314241723265	1.27315814560124e-81	7.12968561536693e-80	175.286318913527	DOWN
FMO5	-2.06512390567633	0.967323029001545	-22.8300117646483	1.29443315186325e-81	7.22829073357742e-80	175.269782717671	DOWN
STARD9	-0.945746111958685	0.447419162504018	-22.8155576098342	1.53367660146038e-81	8.54006586666300e-80	175.100557685936	NOT
PERP	3.28452096800279	7.82573931249855	22.7981857317427	1.88041806934881e-81	1.04413523895785e-79	174.897176286221	UP
CHRM1	-1.00026743450378	0.205945144828762	-22.7869195476179	2.14615878740161e-81	1.18834500048485e-79	174.765279434518	DOWN
LRRK2	-3.39224693398712	1.68963106650312	-22.7853640895825	2.18568572599539e-81	1.20684137341235e-79	174.747069316927	DOWN
ABCA9	-0.88077207103697	0.419703108301407	-22.7383772131851	3.79318388317843e-81	2.08858214260372e-79	174.196998319524	NOT
TBX4	-2.48347178551773	1.27588210098172	-22.7371645162022	3.84753772499443e-81	2.11260901490502e-79	174.182801798435	DOWN
F10	-1.63718114088208	0.841129360808855	-22.7138839365307	5.05593504899668e-81	2.76840532460618e-79	173.910270239185	DOWN
PRG4	-2.49883202438735	0.620908224359218	-22.6880080973779	6.8491944587477e-81	3.73992579420595e-79	173.607367080258	DOWN
RAD54L	2.15600050803973	2.26463923627996	22.686168142773	6.99864473672522e-81	3.81097472514717e-79	173.585828921889	UP
SMCO3	-0.684359829320901	0.276841639014256	-22.6743221066903	8.04207705869247e-81	4.36709154217482e-79	173.447162749377	NOT
RXRG	-1.38132954966803	0.393756203199544	-22.658912227933	9.63559504398186e-81	5.21804531612556e-79	173.266782635813	DOWN
EMR3	-1.09756068496187	0.356331546480639	-22.6558469189243	9.98839021054349e-81	5.39227289484165e-79	173.230902162575	DOWN
DOCK4	-1.7230624032555	1.47725453041373	-22.6556453857157	1.00120326679791e-80	5.39227289484165e-79	173.228543153928	DOWN
NDC80	2.27351286947978	2.56005597660492	22.6535443130898	1.02618731835527e-80	5.51177232136759e-79	173.203949487378	UP
PSAT1	3.7785923399408	4.66710062729957	22.6527543958173	1.03574070910364e-80	5.54796762441601e-79	173.194703294497	UP
MAD2L1	2.22190434878328	2.69308375248418	22.6481051147875	1.0937994990786e-80	5.84308285253045e-79	173.140282424505	UP
UBE2S	2.47106835270531	3.87470755284249	22.6266349051862	1.40708391932238e-80	7.49633465342777e-79	172.888973501697	UP
FAM105A	-2.38574114356799	1.95246380151819	-22.6060268809751	1.79187106475778e-80	9.52058286482623e-79	172.64776383312	DOWN
C8orf34	-0.584465544093251	0.193333248951263	-22.5951819464716	2.03495411507783e-80	1.07830686872081e-78	172.520830662696	NOT
PDK4	-3.67427393224988	1.90828969846403	-22.5825323353369	2.36045132323636e-80	1.24743207730925e-78	172.372777521475	DOWN
FOXF1	-2.32331742330853	1.63219222923222	-22.5535233573621	3.31718616098582e-80	1.74835223543723e-78	172.033262629303	DOWN
FANCI	2.26157585618882	3.09042766236949	22.5200110050761	4.91447567012106e-80	2.5833105175847e-78	171.641060875506	UP
CHRDL1	-3.42204941310508	1.62272570512	-22.516484747324	5.12199256822098e-80	2.68523184853117e-78	171.599793637128	DOWN
NXPH3	-1.27978487348079	0.469100274796502	-22.5061718385961	5.78055302067361e-80	3.02244724518616e-78	171.479104697108	DOWN
FAM83D	3.11993328447509	4.13921534540571	22.4989337732016	6.29270116370787e-80	3.28152712537062e-78	171.394401005767	UP
CYP4B1	-5.11942504914531	2.33926138243704	-22.4848720084576	7.42097024964666e-80	3.85968774567375e-78	171.229845765481	DOWN
CHEK1	1.73273205686317	2.19016917777249	22.4710873678274	8.72310544970299e-80	4.52499617433014e-78	171.068537431901	UP
FEN1	2.08663708700829	4.31340921805232	22.4604162392693	9.88603472905337e-80	5.1147904613937e-78	170.943666222686	UP
DPYSL2	-2.78445502690877	3.41428128899392	-22.4578862915033	1.01837495667407e-79	5.25502804868044e-78	170.914061677215	DOWN
PRR11	2.10761284417235	2.82943623294963	22.4396465681026	1.261260987148e-79	6.49137769677843e-78	170.700630954956	UP
CENPF	2.59799692516761	2.88604499486283	22.4341466082532	1.34529145954107e-79	6.90582949231082e-78	170.636274992715	UP
CDCA3	2.13143817229087	2.25712298902882	22.4243178854291	1.50964078785737e-79	7.72936083382975e-78	170.521269071951	UP
STARD13	-1.72315878100126	1.22081601620095	-22.4151200714919	1.68157744677433e-79	8.58737166601442e-78	170.413647329713	DOWN
HBA2	-4.27271003542685	2.30048739627657	-22.3878949336488	2.31401587945704e-79	1.1786532562237e-77	170.095102568641	DOWN
RFC4	2.70959779214972	3.97247862542555	22.3859445933372	2.3675467685462e-79	1.20281138921605e-77	170.072283465163	UP
ST6GALNAC6	-1.5147294674125	3.27061527624995	-22.350492248893	3.58786033245952e-79	1.81809518954864e-77	169.65750410576	DOWN
FRY	-1.62230502324234	1.00241601248458	-22.3270830809246	4.72103541084074e-79	2.38618076970494e-77	169.383641695546	DOWN
MYRIP	-0.824121212164387	0.231205008437079	-22.3068367935404	5.98589154182955e-79	3.01774665147172e-77	169.146792322662	NOT
PKMYT1	2.19815847195684	2.34936640776735	22.3016428664442	6.36172657892527e-79	3.19903965111671e-77	169.086033258395	UP
ITIH3	-0.671708865946666	0.271805053119241	-22.2961151035895	6.7876689949789e-79	3.40454277936448e-77	169.021369687331	NOT
SHMT2	1.94623481152944	4.99341981628145	22.2953606784954	6.84797127155739e-79	3.4260713123081e-77	169.012544508821	UP
CENPM	2.35695175862505	3.26131872847215	22.2522445155161	1.13523211574922e-78	5.66523935839208e-77	168.508200537846	UP
PBK	2.64536763421644	2.91420016943728	22.2465125026566	1.21413584734273e-78	6.04369844010605e-77	168.441154900052	UP
PDE2A	-1.41815574697488	0.735364790658171	-22.2446667298383	1.2406930118952e-78	6.16033769533455e-77	168.419565631229	DOWN
HYAL1	-2.64402368617542	1.95913954917904	-22.2404527782958	1.30352071360158e-78	6.45603022776742e-77	168.370277055415	DOWN
FCN1	-2.31606050486294	1.16964609749435	-22.2204996986854	1.64701731947791e-78	8.13684345903474e-77	168.136901812522	DOWN
SVEP1	-1.89964764364093	1.3012573175584	-22.2194507520199	1.66739380460994e-78	8.21691666911778e-77	168.124633414861	DOWN
SNX30	-1.6651650165786	2.06184795745491	-22.1818656786584	2.59041563014139e-78	1.27337338906102e-76	167.685061090017	DOWN
KLF2	-2.87542098712844	2.65293188472412	-22.1752425743	2.79951927983926e-78	1.37273940408437e-76	167.607605294933	DOWN
NECAB1	-1.40631828382047	0.544683927673543	-22.1321982011534	4.63641535243919e-78	2.26781685923775e-76	167.104240753546	DOWN
LIMD1	-1.34225389406646	2.05188568266358	-22.121064446119	5.28263121609986e-78	2.57750560722179e-76	166.974050364517	DOWN
CDKL2	-1.43713376854931	0.677373676724986	-22.0966315085208	7.0339993167366e-78	3.42356035880276e-76	166.688361379803	DOWN
MS4A2	-1.56363971939624	0.713676119109538	-22.0933088915231	7.31328143243334e-78	3.55072422650556e-76	166.649512120544	DOWN
HYAL2	-1.48468764127256	3.69855101654737	-22.0861695780813	7.9514492051414e-78	3.8510802636793e-76	166.566037766595	DOWN
CHRM2	-0.352038392745521	0.0518596371962984	-22.0631057461138	1.04188618135566e-77	5.03374029580458e-76	166.296381166177	NOT
SKA1	2.12932138479855	2.25317140372109	22.0419526614677	1.33494772583784e-77	6.43386053098181e-76	166.049078947771	UP
CDKN3	2.49785136185585	3.01569436013142	22.04143356082	1.34309208493862e-77	6.45732467763659e-76	166.043010280457	UP
MKI67	2.57986015474429	3.13026634434304	22.0148890013136	1.83306318058807e-77	8.79156725444091e-76	165.732696251766	UP
ORC1	1.98677617930467	2.26555355728388	22.0004914230392	2.16987829152423e-77	1.03817089520693e-75	165.564393562919	UP
FPR2	-2.08818825056921	0.823707391370676	-21.96550232223	3.26930582903552e-77	1.56040088382441e-75	165.155411270627	DOWN
DAPK2	-1.57470641126599	0.931007357430323	-21.9539984394949	3.74095212888852e-77	1.78119923586113e-75	165.020952979673	DOWN
PVRL1	3.90082108725308	5.42890610623653	21.9496294897146	3.93739442288025e-77	1.87021491238109e-75	164.969889511684	UP
DEPDC1	1.90635856733299	1.93033108732277	21.9396031763385	4.4280872443436e-77	2.09823210962743e-75	164.852706271396	UP
PEBP4	-4.74015118778381	1.964055152648	-21.9393377820955	4.44187466273033e-77	2.09971782618082e-75	164.849604503841	DOWN
SLIT3	-2.5793002132793	1.39176743419944	-21.9328499963085	4.79259877139407e-77	2.2600886837732e-75	164.773779928812	DOWN
GRAMD2	-2.09684914890124	1.25316106753486	-21.9311682281985	4.88794704841732e-77	2.29955160425781e-75	164.754124866653	DOWN
ARHGAP11A	1.93200665455821	2.44941205378893	21.9030329167705	6.7959348643349e-77	3.18955876299451e-75	164.425317925777	UP
KIF18B	2.47903321718197	2.54274955124739	21.8962004221406	7.36213831668119e-77	3.44708956053253e-75	164.345473244388	UP
CD93	-2.94185527657038	3.22266372011839	-21.8488658751926	1.28162484797596e-76	5.98658507187255e-75	163.792366110395	DOWN
ORC6	1.97420597418186	2.10934946225744	21.8082234813755	2.06277760523285e-76	9.61264117124113e-75	163.317522002835	UP
CPED1	-1.81559692172734	0.964287185694057	-21.7950279311354	2.40743360813454e-76	1.11922951140444e-74	163.163365400536	DOWN
RGN	-1.8171355038259	0.801709827480155	-21.7946172757973	2.41903713987951e-76	1.12197788473659e-74	163.158568037445	DOWN
NME1	2.09886579795867	4.2371713462756	21.7801505974699	2.86553096105693e-76	1.32594709634634e-74	162.989569293318	UP
RSPO2	-1.39125522740165	0.305403002758698	-21.7792975726252	2.89429372562282e-76	1.33611985759899e-74	162.979604563729	DOWN
SPC25	2.04257968104493	2.46187003656025	21.7758009615127	3.01524219210216e-76	1.38870219838126e-74	162.938758699735	UP
RBMS3	-1.4421856577159	1.08782771235385	-21.7225340839023	5.62534891277184e-76	2.5847757055608e-74	162.316577028729	DOWN
GINS2	2.39326347784223	2.8097865868149	21.7182858114322	5.91217304043974e-76	2.71025011565461e-74	162.266960035877	UP
SMAD6	-1.73739236378749	1.08567635482752	-21.7174329993519	5.97148969911645e-76	2.73109060206458e-74	162.256999845141	DOWN
COX4I2	-2.6375061472278	2.31539889088337	-21.7118701557057	6.37327904443584e-76	2.90810362323887e-74	162.192030809735	DOWN
STAC	-2.08115413928024	0.90841080142248	-21.706321008041	6.80100406381487e-76	3.09610605325448e-74	162.127222961098	DOWN
TGFBR2	-2.86723875806299	4.22167689398559	-21.6935478413859	7.89779341356212e-76	3.58712681493402e-74	161.978051329733	DOWN
ADRB2	-2.39212361808751	1.36154249683242	-21.6722660027411	1.01317947902777e-75	4.59121698634378e-74	161.729525695695	DOWN
IQSEC3	-1.09785110359319	0.369129309493408	-21.6619405123232	1.14332705858474e-75	5.16909701349137e-74	161.60895306816	DOWN
AHCYL2	-2.2974490217324	2.70895879359174	-21.6590816554785	1.18222903537895e-75	5.33274570832722e-74	161.575570452923	DOWN
AQP4	-4.75276893257024	2.08289708177307	-21.652872384744	1.27134061114383e-75	5.72161327097426e-74	161.50306651824	DOWN
UHRF1	2.19389126149861	2.41204212344916	21.6358338866223	1.55189103846458e-75	6.96830891804417e-74	161.30412092453	UP
WFS1	-1.98336180744758	3.50660458906262	-21.6321547092386	1.6201686263482e-75	7.25835544603993e-74	161.261163559137	DOWN
ACE	-2.17950688229709	2.07192990487281	-21.6239305134578	1.78384810628544e-75	7.97351788460285e-74	161.165141493987	DOWN
SYNC	-1.04607556796348	0.690067028501174	-21.602857419067	2.28271498660443e-75	1.01802890986304e-73	160.919114454306	DOWN
ECT2	2.64211529471003	4.03589661960808	21.5905118585729	2.6374747809145e-75	1.1735869724918e-73	160.774989630555	UP
SLC4A4	-1.95671401188733	0.840356157465984	-21.565038964414	3.55324801393217e-75	1.57751407321241e-73	160.477634216941	DOWN
TMEM132A	2.62020585114915	3.88167032365903	21.5570568663735	3.90106382885268e-75	1.72803977964818e-73	160.384461780935	UP
SPAG5	2.41581326157491	2.9990099034689	21.5555257060509	3.97157566897096e-75	1.75532958714698e-73	160.366589364363	UP
ART4	-1.0178546375375	0.233459058794379	-21.4922782889385	8.32305349798794e-75	3.6703362539673e-73	159.628427450329	DOWN
VWF	-3.0995400063253	3.81941219070074	-21.4701298553175	1.07841675934821e-74	4.74503374113211e-73	159.369975559053	DOWN
PGC	-5.66375997063844	2.27388307918256	-21.4569069514967	1.2587757675394e-74	5.52627793535339e-73	159.21568723404	DOWN
ABCC6	-1.41371845398763	0.844623394304001	-21.4527678676301	1.32120707686367e-74	5.78747419980815e-73	159.167392989384	DOWN
GPR17	-0.821184196267341	0.231333508778073	-21.4301428844021	1.72138401957638e-74	7.52370771483139e-73	158.903422122095	NOT
NEGR1	-0.864319091563388	0.326108911029544	-21.418017036108	1.98361703195672e-74	8.65067675529445e-73	158.761957049568	NOT
ALAS2	-0.802835021622359	0.160310531812845	-21.4172829862736	2.00071644296589e-74	8.70598731208468e-73	158.753393551076	NOT
FBLN5	-2.80593209598757	2.53448541809261	-21.3913568138771	2.70918685256283e-74	1.17628835325371e-72	158.450952845449	DOWN
ANGPT1	-2.09496944568592	1.1353932494894	-21.3682013766492	3.55149242233876e-74	1.53861579404707e-72	158.180861598101	DOWN
TIMELESS	2.00138553571601	3.62066555632622	21.3623629370488	3.80236553907432e-74	1.64368924355774e-72	158.112764615956	UP
PNMA2	-1.70807293489867	0.847591323414447	-21.3189854989413	6.31346404901645e-74	2.72321670315563e-72	157.606882342775	DOWN
PEAR1	-1.6593029776935	1.14268482234435	-21.2891748444347	8.94507369263096e-74	3.84989721897689e-72	157.25927543835	DOWN
ATAD2	1.86362032805593	3.24131917056	21.2866712296675	9.21066892641881e-74	3.9555709341518e-72	157.230084124667	UP
RPS6KA2	-2.35704162447399	2.51945390958218	-21.2677628799684	1.14883387545455e-73	4.92300290281741e-72	157.009629508581	DOWN
TFAP2A	2.55028694118687	2.52738434055874	21.2654102404346	1.18085643334712e-73	5.04924989460702e-72	156.982201109832	UP
OIP5	2.05171756467798	2.3786585038501	21.2615070953077	1.23596354042899e-73	5.27344443916367e-72	156.936696677382	UP
CFAP221	-1.28919172144561	0.455061637062031	-21.2539409378091	1.3502156617594e-73	5.74847756470869e-72	156.848489639245	DOWN
PDE1B	-0.907652462748165	0.534822926249244	-21.2144133635626	2.14279599424123e-73	9.10318849967311e-72	156.387722114467	NOT
SPC24	2.13483885474757	2.47834056449539	21.2083914333548	2.29898037798109e-73	9.74569918511036e-72	156.317532583041	UP
ZWILCH	1.45961206038867	2.67744684102032	21.1718416063433	3.52343494273097e-73	1.49042810281358e-71	155.891562389174	UP
SDPR	-3.84691066578972	3.11908114247064	-21.1307975550406	5.69064177804386e-73	2.40201136464241e-71	155.413301283114	DOWN
SCARF1	-1.73516764914781	1.59958431965692	-21.1202909759949	6.43352887917956e-73	2.7097803689399e-71	155.290889603451	DOWN
STIL	1.49284048961103	1.74980745111395	21.1153660105925	6.81439239964238e-73	2.86407895483477e-71	155.233511182267	UP
CACNA1D	-1.04563543612809	0.399502145863464	-21.1072948178461	7.48790717505679e-73	3.1404601326536e-71	155.139480518215	DOWN
SGMS2	-2.32809595634878	2.05594285272865	-21.1019992706131	7.96555688693313e-73	3.33369548524896e-71	155.077788557596	DOWN
RECQL4	2.52075916818203	3.06473721723973	21.0914131313035	9.01364352267245e-73	3.76434197285846e-71	154.954467125016	UP
CD300C	-2.03964713125177	1.40138229576739	-21.0904270089807	9.11803061904404e-73	3.79988624868068e-71	154.942979784587	DOWN
SFTA3	-3.90847423076947	1.58087129981995	-21.0663524547146	1.20774936624253e-72	5.02260664712506e-71	154.662552504794	DOWN
CENPW	2.61843142285473	4.48225258719536	21.0640664573946	1.24041720020643e-72	5.14760081062509e-71	154.635926285182	UP
SERPINB5	4.79327335137915	4.76065846174022	21.0584426239247	1.32459289344378e-72	5.48537292343779e-71	154.570423806486	UP
MYL3	-0.722441863252486	0.313178993376012	-21.0394193577579	1.65398179006125e-72	6.83507107876043e-71	154.348867697249	NOT
KLB	-1.02617184818262	0.254493940704411	-21.0284612745879	1.87968182158008e-72	7.7515247002064e-71	154.221253014799	DOWN
GATA6	-2.16384583957532	1.59590801690258	-21.0229273612955	2.00510996507067e-72	8.25150890009874e-71	154.156809329541	DOWN
C19orf48	2.01883481281956	4.4598311798326	20.9976537784523	2.6930933947503e-72	1.10596368744413e-70	153.862515665928	UP
MRC1	-3.82341279217205	2.73716342899697	-20.9957868798999	2.75241674354218e-72	1.1279758596404e-70	153.840778407155	DOWN
STX11	-2.55182610616323	2.39049751263385	-20.9827872805215	3.20333975971941e-72	1.31004633492923e-70	153.689423166923	DOWN
ITGA10	-0.977910729150389	0.487620061490744	-20.9634513812014	4.01420506198698e-72	1.63826108037034e-70	153.464312723514	NOT
CA3	-1.91747643501035	0.707776205658724	-20.9427758167539	5.10946053377622e-72	2.0809439264834e-70	153.223630822812	DOWN
BTNL9	-2.63379341618043	1.0950147675802	-20.8721184912742	1.1650745444384e-71	4.73524730308653e-70	152.401315810056	DOWN
FOXA2	-2.92536537544205	1.20502761471459	-20.8573582576751	1.38394322266327e-71	5.61322814920543e-70	152.229574660146	DOWN
RAD51AP1	2.29973494539945	2.98425527146471	20.8383170672619	1.72805806691278e-71	6.99455454106461e-70	152.00804337969	UP
PTPRM	-2.11716887207735	1.94155854624211	-20.8215367707318	2.10154743549725e-71	8.48887357551677e-70	151.812835347032	DOWN
PPP1R14B	1.97494253254485	5.56872543855107	20.8207853198557	2.12004269781505e-71	8.54606986898368e-70	151.804094016745	UP
SLC9A3R2	-2.20064963464274	3.64304646546197	-20.8124151041859	2.33738920846774e-71	9.40298287292164e-70	151.706729087611	DOWN
SPOCK2	-3.64866387662451	3.0509051858651	-20.801934934974	2.64118884047129e-71	1.06034856259409e-69	151.584826946539	DOWN
TUBA1C	1.8644272945336	5.6300080036287	20.7885408291249	3.08758367745435e-71	1.2370416554874e-69	151.429041219908	UP
KIAA0101	2.37588238322365	2.8316256256277	20.7850923458978	3.2142441808026e-71	1.28517609111523e-69	151.388934103337	UP
IL3RA	-2.09479179055216	2.50296690788073	-20.7780689931487	3.4884942322575e-71	1.39200806287975e-69	151.30725237097	DOWN
P2RY14	-1.36126677535968	0.856798027585371	-20.7732108055027	3.69176579210066e-71	1.47014317765431e-69	151.250753455089	DOWN
DNASE2B	-1.29536683793973	0.412953336795603	-20.7614003338394	4.23668009852832e-71	1.68373867141512e-69	151.113408575022	DOWN
MMRN2	-2.23833543058337	2.09516850762019	-20.7566661779067	4.47704687083934e-71	1.77568506877234e-69	151.058357312719	DOWN
MCM10	1.79002147582363	1.86489374029586	20.7424648301974	5.2829933872019e-71	2.09113184033181e-69	150.893225517385	UP
CCT3	1.42928144711647	6.35420805856706	20.7376164921629	5.59012413980704e-71	2.20826707502758e-69	150.836852637034	UP
A2M	-3.72770738773232	6.1135248469224	-20.733437872862	5.86911079394868e-71	2.31383823940633e-69	150.788268016109	DOWN
OR6K3	-0.237176875008386	0.036458363762024	-20.7180168180782	7.02464702105015e-71	2.76386910337207e-69	150.608978282062	NOT
GPX3	-3.71617498936589	4.89462933925679	-20.7133265996396	7.41928825504483e-71	2.9133268940925e-69	150.554451608063	DOWN
KDR	-2.19440652206087	2.12019227129973	-20.6973242211346	8.94020240502165e-71	3.50356401208324e-69	150.368425372627	DOWN
DAAM2	-1.85017599847412	1.28057455256612	-20.6934625102452	9.35168028612524e-71	3.65754606746232e-69	150.32353594197	DOWN
CASQ2	-1.35298170625229	0.427713252287673	-20.674369454941	1.16816507897779e-70	4.55977624491291e-69	150.101608838069	DOWN
RAPGEF2	-1.32447678349175	1.6241800082754	-20.6708352781615	1.21726930251405e-70	4.74205780457646e-69	150.060532278068	DOWN
SORBS2	-1.3463911148636	0.644979861237772	-20.6578851071315	1.41549917946817e-70	5.50341613918669e-69	149.910024141889	DOWN
SEC14L3	-0.753858347088514	0.1231978528337	-20.6223567386128	2.14113552727232e-70	8.30828021921104e-69	149.497170087101	NOT
NLRP12	-0.613938662759913	0.177982531434118	-20.5944588475285	2.96312749909274e-70	1.14752788334216e-68	149.173047661188	NOT
RBMS2	-1.74808922451868	2.49458160501612	-20.5717432236772	3.86035657501419e-70	1.49206566287607e-68	148.909174724853	DOWN
CCRL2	-1.82535153891562	1.3014640896096	-20.5689147900687	3.98960799542537e-70	1.53900494727642e-68	148.876321210625	DOWN
PEAK1	-1.38665383581825	1.42024908435157	-20.5629735856487	4.27536175477794e-70	1.64601427558951e-68	148.807313360709	DOWN
LMOD3	-0.254387694455958	0.0810202156395681	-20.5574793059785	4.55779300818425e-70	1.75132974224811e-68	148.743498872491	NOT
SHCBP1	1.59151230920017	2.06834548469582	20.5529344379073	4.80545971607459e-70	1.84290315025802e-68	148.690713183354	UP
CKS1B	2.17420778455943	4.13709251807575	20.5388734917297	5.66014617974506e-70	2.16646216495407e-68	148.527413950496	UP
ERICH4	-0.300927936649971	0.0812847502351478	-20.5241998470009	6.71446831558858e-70	2.5650309968388e-68	148.357014449901	NOT
CRY2	-1.49487554068025	2.62815891836495	-20.5190646801276	7.12806015249749e-70	2.71776250920755e-68	148.297385430025	DOWN
SFTPC	-9.26310352389876	4.13007776891915	-20.5170830199587	7.29439017864684e-70	2.77581118149588e-68	148.2743751192	DOWN
ALDH18A1	1.32175220166781	4.66426945536963	20.4949718829499	9.43531112176131e-70	3.58360024724776e-68	148.017648410384	UP
PHACTR2	-1.45790527765244	1.80205488508612	-20.4848892443702	1.0610033463862e-69	4.022018839224e-68	147.900593555253	DOWN
NOTCH4	-1.85815553491573	1.5998074468387	-20.4731524889515	1.21628006553304e-69	4.60178745715686e-68	147.764344727117	DOWN
C1orf198	-1.49019874195319	4.01835455073583	-20.4644909449032	1.34525828596942e-69	5.08002515958414e-68	147.663801829828	DOWN
SLC26A9	-2.36369768874516	0.997595965203854	-20.4621157932233	1.38295596561215e-69	5.21239540997068e-68	147.636232139976	DOWN
LTA4H	-1.54817574846656	4.09583446197865	-20.442700143197	1.7334738252901e-69	6.50987181670415e-68	147.410880022375	DOWN
CENPU	2.27191965166975	3.047430674939	20.4426835658266	1.73380818981822e-69	6.50987181670415e-68	147.410687625603	UP
TPK1	-0.646364945901454	0.532263420954219	-20.4423315043995	1.74092448760987e-69	6.52416416345356e-68	147.406601609632	NOT
CKAP2	1.75110791391205	3.36536347737272	20.4416540131321	1.75470101621587e-69	6.56331431340553e-68	147.398738689729	UP
OSCAR	-2.50826870132221	2.14843983113792	-20.4378735609194	1.83359971266377e-69	6.84543892727807e-68	147.354863646642	DOWN
MRPL3	1.66566918427492	5.58789118791844	20.4084843739015	2.58096882262325e-69	9.61740216097345e-68	147.013816880762	UP
FLT4	-1.62974096406513	1.30111708331896	-20.3980970695692	2.91242061102413e-69	1.08320066197184e-67	146.893293309662	DOWN
CCNF	1.68138553094005	2.32985828822727	20.3488652773874	5.1629664426219e-69	1.91426362803009e-67	146.322172514416	UP
MRGBP	1.46953260565346	3.66688390874359	20.348809157556	5.16633649610394e-69	1.91426362803009e-67	146.321521596323	UP
PPBP	-2.60544463697987	0.685925627158673	-20.3208393232074	7.15168134939056e-69	2.64491449829619e-67	145.99713842088	DOWN
GATA1	-0.415827788642541	0.172956527468521	-20.3165054102086	7.52122546428995e-69	2.77637446352216e-67	145.946880964191	NOT
RCC1	1.68298026656291	4.09589105879612	20.2983073188426	9.2930354433053e-69	3.42400588146606e-67	145.735866424758	UP
PCNA	1.89229184110535	6.54097832081093	20.295932881245	9.55308352197308e-69	3.51325340270771e-67	145.708335781649	UP
MYBPHL	-0.947087629284043	0.262176694861434	-20.2891021675678	1.03424498060455e-68	3.79646872582436e-67	145.629138954574	NOT
CLDN5	-2.91695228047671	2.51097308258058	-20.277069231752	1.1894849934119e-68	4.35820226582443e-67	145.489635568974	DOWN
CDO1	-1.90895332054835	0.768071961867622	-20.2494694897603	1.63926111866424e-68	5.99501209111495e-67	145.169703470843	DOWN
DEPDC1B	1.88647408991062	1.9696459632551	20.2427729292101	1.7719034326101e-68	6.46810378955747e-67	145.092087329719	UP
AQP1	-3.89888552265233	4.98450336894715	-20.2399423093269	1.83114753529051e-68	6.67201113043373e-67	145.059280283292	DOWN
RAI2	-2.25454999179774	1.99751055398647	-20.2375893542557	1.88189815834818e-68	6.84427610652385e-67	145.032009901216	DOWN
IQGAP3	2.21537286247559	2.50012911513358	20.2280539352726	2.10236886812567e-68	7.63202488554204e-67	144.921500556327	UP
RASL12	-2.03883343943302	1.91849151440354	-20.2125826562288	2.51631747175445e-68	9.11795036823967e-67	144.742214432387	DOWN
SELENBP1	-3.85921540439443	3.21588534734366	-20.1985325370239	2.96240545071165e-68	1.07146672008125e-66	144.579414404815	DOWN
LRRC32	-2.58478007367581	2.88971811608283	-20.193102827737	3.15525190877824e-68	1.13912684296404e-66	144.516504278461	DOWN
ATP10A	-1.80595836223221	1.09827498423339	-20.1865558268636	3.40453832842156e-68	1.22687860200815e-66	144.440652184672	DOWN
GLIPR2	-2.39354391669321	3.34041333175847	-20.18542811451	3.44942293634616e-68	1.24078512630028e-66	144.427587123673	DOWN
FAM184A	-1.3963350890671	0.681180240235685	-20.1766739693932	3.81857302297899e-68	1.37106942493555e-66	144.326170004283	DOWN
GGCT	1.89940742672211	5.04215987674542	20.165715278408	4.33681892688815e-68	1.55431590339671e-66	144.199222239424	UP
MITF	-1.32964816546927	1.17523170622483	-20.1580946649243	4.73809021828086e-68	1.69504962582128e-66	144.110949449958	DOWN
SEPT4	-1.29947591130421	0.989911547841616	-20.1495518115019	5.2321944789173e-68	1.86842423131192e-66	144.011999825207	DOWN
CAT	-2.05724364049165	4.56835885134323	-20.1443178779975	5.56002379850579e-68	1.98190215399903e-66	143.951379617983	DOWN
CDCA2	1.73519817875895	1.84267188760546	20.1056061763052	8.7147369289087e-68	3.10081036719582e-66	143.503087709657	UP
WDHD1	1.53908146998149	2.1839384423269	20.0890101798218	1.05660224314365e-67	3.75274656159417e-66	143.310941215077	UP
DENND3	-1.88793451151254	1.6368564731931	-20.0875336963165	1.07486446609551e-67	3.81074251001344e-66	143.293847822122	DOWN
FLAD1	1.44333269935286	3.94858929957527	20.0760700735835	1.22781532292895e-67	4.34518772811048e-66	143.161138816526	UP
KIAA1524	1.85312421482851	2.3478564373959	20.0689287251924	1.33390421180794e-67	4.71217201131865e-66	143.078472569603	UP
ICAM2	-2.02531975728722	1.63801811969835	-20.0645853598265	1.40285823814147e-67	4.94689473886308e-66	143.028197176236	DOWN
KLHL33	-0.217984160173244	0.0639480257856716	-20.0391275203816	1.88494531990427e-67	6.63500752606303e-66	142.733550582842	NOT
CFL2	-1.4843637149729	1.91454186257742	-20.0344957581238	1.98900608815733e-67	6.98882139211358e-66	142.679949172181	DOWN
ASPM	1.85483097659901	1.92665313902967	20.0166216489238	2.4473047251224e-67	8.58385600384568e-66	142.473117611939	UP
MND1	1.75474611430021	1.94603741997454	19.9804027139324	3.72499826723887e-67	1.30421253719028e-65	142.054095294539	UP
CD36	-2.7468654193181	1.70285746762255	-19.9730703307696	4.05558782358681e-67	1.41744232586069e-65	141.969280253723	DOWN
CSE1L	1.50608486288955	5.37750275609518	19.9719331699102	4.10942117076832e-67	1.43371522333071e-65	141.956126939169	UP
CASC5	1.35120725283034	1.49469387612699	19.9688628237951	4.25836556162467e-67	1.48305480478349e-65	141.920613440089	UP
FAM64A	2.09051209459629	2.23999509148619	19.9529210777342	5.12294650117858e-67	1.78101448732332e-65	141.736235261278	UP
TPI1	1.75918486594661	8.18766873861403	19.9358780455196	6.24211019284683e-67	2.16627598805276e-65	141.539145584965	UP
EFNA4	1.73708572083489	3.66490042231652	19.9356798609847	6.25646792945518e-67	2.16744280888261e-65	141.536853888695	UP
CENPH	1.86351333523546	2.88526649785772	19.9149396989709	7.95683492878298e-67	2.75166894940649e-65	141.297046152359	UP
RNASEH2A	2.00989642326989	4.19627260133425	19.9044765138592	8.98272665290689e-67	3.10100714154292e-65	141.176080874724	UP
KCNA3	-1.70085548429049	0.791401191266424	-19.869566053127	1.34618010662828e-66	4.63914375207284e-65	140.772553572714	DOWN
FERMT1	3.02860316797056	3.59781168726401	19.8636121429896	1.44232369500021e-66	4.96179488234628e-65	140.703744199273	UP
HMMR	1.95266555318923	2.34209817454708	19.8498297576503	1.69203389678048e-66	5.81069201626075e-65	140.544473931444	UP
RCC2	1.69656764922427	5.95358205350724	19.8441609716532	1.80688051203075e-66	6.19430063533047e-65	140.478970239131	UP
LRRC2	-0.535134073072078	0.182020109689288	-19.8386334377846	1.92636198554032e-66	6.5924387949602e-65	140.41510167472	NOT
EZH2	2.21083067847292	2.90146367057494	19.8305358927673	2.11579504031595e-66	7.22817189509671e-65	140.321542851994	UP
DKC1	1.72850217043768	4.79948735548712	19.8262435809293	2.22364531817089e-66	7.58347690515306e-65	140.271952128933	UP
TNFSF13	-1.94264521369748	2.52926164416328	-19.8126784960618	2.60194427754216e-66	8.85829457666858e-65	140.115241089178	DOWN
CD55	-2.51971610422401	4.69419273322466	-19.8124499929975	2.60883912684776e-66	8.86645463248674e-65	140.112601451861	DOWN
AOX1	-1.77117136614787	0.91584220282696	-19.8098467488789	2.68869012418667e-66	9.12211010808394e-65	140.082529472375	DOWN
COBL	-1.78296003718476	0.817587398612115	-19.8064659745244	2.79604726855269e-66	9.47004875562037e-65	140.043476643472	DOWN
ABCA6	-0.83788316990228	0.42591911214424	-19.7998199667277	3.01973990970463e-66	1.02101394682843e-64	139.96670885584	NOT
CBLC	3.11722367615192	4.03513042541466	19.7991808935874	3.0421705584261e-66	1.02683674739204e-64	139.959327170122	UP
AMICA1	-1.99766112739001	1.41302700234483	-19.7979927682214	3.08431568583094e-66	1.03928257776238e-64	139.945603699984	DOWN
FLVCR2	-1.74329469185985	1.45675457434004	-19.7835004430852	3.64786078893268e-66	1.22707562920548e-64	139.778220731697	DOWN
KIF17	-0.972944946206703	0.558198035469246	-19.774306340961	4.05760094612115e-66	1.36257972487121e-64	139.672041549088	NOT
PAICS	2.0145180275773	4.39963593023305	19.7600447984603	4.78601758564586e-66	1.60445541918794e-64	139.507356700211	UP
MARC2	-1.74709380928823	2.43384614813421	-19.7518634837745	5.26144369178381e-66	1.76084173263909e-64	139.412892111975	DOWN
DISP1	-1.46921817081925	1.2455629111234	-19.7490813952663	5.43364081678077e-66	1.81538860644716e-64	139.380770547283	DOWN
KCNAB1	-0.744883265380524	0.473514689467774	-19.7318928090042	6.62969404373319e-66	2.21124414534803e-64	139.182330640253	NOT
FABP4	-4.63114644111868	1.94723399903574	-19.7141920221618	8.13687719802335e-66	2.70936019134183e-64	138.978007903931	DOWN
CD33	-1.16174388579423	0.741958830563833	-19.708410113845	8.69991089566795e-66	2.89195014461057e-64	138.911273228595	DOWN
C17orf53	1.86906834140765	2.14000981187154	19.7042011886527	9.1341031750819e-66	3.03116905365681e-64	138.86269598413	UP
MARCO	-4.55866511503203	3.20980933424031	-19.6918986381948	1.05313875591451e-65	3.48898674900619e-64	138.720716409557	DOWN
MOGAT1	-0.311780704605424	0.0683788323340909	-19.6866803911467	1.11867793315731e-65	3.69989587556995e-64	138.660498950711	NOT
EXOC3L1	-1.06729596270471	1.25781012401312	-19.6774281700541	1.24506118883778e-65	4.11099600575718e-64	138.553736996814	DOWN
NPM3	2.19364666561807	5.1345597792846	19.6766425427499	1.2564283513154e-65	4.14159124768047e-64	138.544671990195	UP
DENR	1.12236529617825	4.69927283989439	19.673700870158	1.29991994754815e-65	4.27780000101322e-64	138.510729879752	UP
RMI2	2.30721895618864	3.09447588013829	19.6624871406292	1.47996234024847e-65	4.86216960849631e-64	138.381349693778	UP
MCM7	1.98350487300953	5.42739319292102	19.6623276269194	1.48269549924916e-65	4.86304387374366e-64	138.379509370453	UP
GNAQ	-1.38920128936362	3.43162054281147	-19.6589465527792	1.54182924755563e-65	5.04859437339146e-64	138.34050223302	DOWN
AUNIP	1.58238246606283	1.70636686504238	19.6556814487775	1.60117044223706e-65	5.23420758828806e-64	138.302834128672	UP
ESPL1	1.72208343681601	1.88833681890752	19.6525283878442	1.66064039310713e-65	5.41962639551784e-64	138.266459640695	UP
IL6ST	-1.8408163150257	3.61713758937648	-19.6496162555148	1.71752492715485e-65	5.59600848992997e-64	138.232865458731	DOWN
OLR1	-3.50438492905168	2.60349587518535	-19.6437490356035	1.83811466409026e-65	5.97902908556886e-64	138.165184177018	DOWN
DRAM1	-2.53773945081238	3.61375202961501	-19.6288697473976	2.18323650112266e-65	7.08994364252551e-64	137.993559923346	DOWN
COLEC12	-2.57704800604655	1.94704596895197	-19.618694601701	2.45582733622637e-65	7.96205073218654e-64	137.876208319716	DOWN
EPB41L5	-1.3992445410368	1.95637749829999	-19.6175199546719	2.48940938854472e-65	8.05767452659993e-64	137.862661607125	DOWN
C2orf40	-2.25798722360699	0.758843629976854	-19.6039949585878	2.91076930728739e-65	9.40607944020476e-64	137.706693683621	DOWN
ACTN2	-0.824960075681777	0.226316054066778	-19.6034134496171	2.93040380378355e-65	9.45402942392494e-64	137.699988243799	NOT
CAV1	-3.49009098219257	4.96022587116004	-19.5978031976486	3.12676374813611e-65	1.00611874833395e-63	137.635297638912	DOWN
TMEM139	-2.23069215090531	0.943922767503388	-19.5977466392471	3.12880881051498e-65	1.00611874833395e-63	137.634645492699	DOWN
LILRA2	-1.1669871679369	0.555439666137351	-19.5742703756674	4.10423358309455e-65	1.31763277508078e-63	137.36398116638	DOWN
GIMAP6	-2.45394815061846	2.22719673724711	-19.558159277013	4.94421307692677e-65	1.58472078329074e-63	137.178264961909	DOWN
TM6SF1	-1.39019064585646	0.985677974781288	-19.5434834233218	5.85798725307897e-65	1.87441217366469e-63	137.00911673109	DOWN
TRHDE	-0.686892425358424	0.144349622317238	-19.5432375063282	5.87465656569724e-65	1.87441217366469e-63	137.006282578846	NOT
FOLR1	-4.68824567389574	2.72748054159528	-19.5432095285056	5.87655602336027e-65	1.87441217366469e-63	137.005960139519	DOWN
HBB	-5.09058906066277	3.64502223372534	-19.5361243320594	6.37788425202149e-65	2.03103157311547e-63	136.924307182684	DOWN
PCDHAC2	-0.576016388489294	0.220528356944318	-19.5171585367675	7.94029308756932e-65	2.52450092487365e-63	136.705762930813	NOT
FLI1	-1.82445854479633	1.57203474126112	-19.5119487564707	8.43283299246706e-65	2.67677945165073e-63	136.645736903239	DOWN
GPR87	4.28753247260795	4.30582576582083	19.5105302969149	8.57214605544606e-65	2.7166260939703e-63	136.629394199132	UP
IGFALS	-1.01745305899875	0.34675503988934	-19.492893076258	1.05090521365339e-64	3.32511132769433e-63	136.426205775588	DOWN
SLC6A8	3.75160916335511	5.17660857877503	19.4845383535616	1.15736033923432e-64	3.6560716357351e-63	136.329967316307	UP
UNG	1.62590241315501	4.70821272728504	19.483246433735	1.17475752413092e-64	3.70509125050699e-63	136.315086294349	UP
ST6GALNAC5	-1.66530260779401	1.23197803755558	-19.4766569349182	1.26764241197886e-64	3.99165610621841e-63	136.239187709563	DOWN
CD101	-1.39881221044671	1.14728379192303	-19.4550529048225	1.62680015315507e-64	5.11443135869102e-63	135.990382765783	DOWN
ENG	-2.37617956159514	4.57506646641607	-19.4532473882781	1.66106770168372e-64	5.21384817445694e-63	135.969591632174	DOWN
SGOL1	1.32160693542177	1.38522942007956	19.4526000953978	1.67352775807038e-64	5.24460718077638e-63	135.962137921455	UP
CFD	-2.91776571747656	3.55885886883493	-19.4515657460274	1.6936325962413e-64	5.29918821223944e-63	135.950227269532	DOWN
DTL	1.94303540612969	2.69162301164646	19.4510664130738	1.70342441778462e-64	5.32137910037567e-63	135.944477434525	UP
CDC25A	1.61793693416067	1.83429579693206	19.4444158466677	1.83936464743931e-64	5.73695505226641e-63	135.867898519182	UP
COL4A4	-1.95911306204072	0.92903193018981	-19.4397698154199	1.94071223617423e-64	6.04349440749865e-63	135.814403956577	DOWN
CYYR1	-2.14719592009096	2.10381383450126	-19.4233984490789	2.34440447400828e-64	7.2891011027841e-63	135.625922162759	DOWN
FKBP4	2.01694321714124	5.31865313649302	19.4180511742485	2.49365461530352e-64	7.74093224832488e-63	135.564365879786	UP
KRT6A	7.59916657055803	8.3951730502681	19.4054268665784	2.88477298097429e-64	8.94098191839077e-63	135.419050891145	UP
CALCRL	-2.33728216047841	2.60465203405051	-19.4030506530197	2.96497357130112e-64	9.1751270074549e-63	135.39170089135	DOWN
VSIG2	-3.54652976445538	2.00944451997256	-19.3884789349726	3.50789070913729e-64	1.08381726737483e-62	135.223995316372	DOWN
RAE1	1.31508478865238	3.34544419425151	19.3844414730799	3.67517285970085e-64	1.13372468560913e-62	135.177532393137	UP
SEMA3B	-2.54021743993969	1.65380654421072	-19.3815931571534	3.7979585162476e-64	1.16977122300426e-62	135.144755187991	DOWN
RECK	-1.42850483314061	1.37646468402341	-19.3773759097953	3.98732332092778e-64	1.22617967710029e-62	135.096226549002	DOWN
RP4-576H24.4	-0.0943445411299791	0.0246903142015696	-19.3752633488574	4.08570008678143e-64	1.2544753911314e-62	135.071917661835	NOT
CEACAM8	-0.481495070057167	0.0636677870185046	-19.3725270329882	4.21673723473193e-64	1.29269555786992e-62	135.040432064497	NOT
C6orf229	-0.326381169255782	0.0558975592155069	-19.3631155759556	4.70033771486746e-64	1.43871206576813e-62	134.932144853478	NOT
GNA14	-1.82276040065159	1.00639387489822	-19.3549345291427	5.16551557255699e-64	1.57864562738362e-62	134.838022600742	DOWN
RHOBTB2	-2.57592464798616	2.39554059104018	-19.3461685900211	5.7151139723338e-64	1.74390598487065e-62	134.737179481745	DOWN
CENPI	1.40853638725779	1.56484553540195	19.3321169948183	6.72056698445042e-64	2.04753966611262e-62	134.575548229265	UP
C16orf59	1.80160312064316	1.90138374011623	19.3294301654895	6.9320631979889e-64	2.1087165086228e-62	134.544644961908	UP
C10orf128	-1.81241956787399	1.43143950936718	-19.3256641427685	7.23974911057667e-64	2.19892040782261e-62	134.5013304343	DOWN
KNSTRN	1.624748214802	2.99363358279716	19.3252351641648	7.27565143701018e-64	2.20642524809761e-62	134.496396681535	UP
C1orf162	-2.3636126310066	2.40568670662355	-19.3200781430351	7.72143605856834e-64	2.33801762805682e-62	134.437086561038	DOWN
PLK4	1.44996690429367	1.89942577142584	19.3156377580791	8.12707673466e-64	2.45706957965672e-62	134.386020762624	UP
SASH1	-1.71999495158382	2.07535925544692	-19.3076772401426	8.90832735965483e-64	2.68914163726671e-62	134.29447791199	DOWN
ACOX2	-1.36731997104071	0.858538485762717	-19.298780567686	9.87056692284247e-64	2.97505527802861e-62	134.192178121264	DOWN
GIMAP5	-0.822140579317043	0.403495081077471	-19.2817544861975	1.20110664087796e-63	3.61468917633378e-62	133.996426057129	NOT
C16orf89	-4.51973257055038	2.51980862875057	-19.2742632024342	1.30942767672001e-63	3.9346704822416e-62	133.910307803639	DOWN
PIP5K1B	-1.96873829855462	1.18848257006199	-19.2699757594712	1.3757591645544e-63	4.1276962940177e-62	133.861023124052	DOWN
CCT5	1.7618566812854	5.83466125903563	19.2688649256727	1.39348588357096e-63	4.17452792354875e-62	133.84825429661	UP
UCK2	1.78742419254531	3.22005673150669	19.2550227138316	1.63449358473205e-63	4.88909522643977e-62	133.689152497097	UP
SLC6A20	-1.12548330950599	0.340246796382722	-19.2347596699564	2.06435017850481e-63	6.16552586646771e-62	133.456289614638	DOWN
TMEM220	-1.13193580959085	0.911841692296396	-19.2319491098805	2.13229041295301e-63	6.35880614525411e-62	133.423994399027	DOWN
LDB3	-0.587683592665965	0.267483516866861	-19.230688832027	2.16347650870441e-63	6.44206177335065e-62	133.409513259801	NOT
ITIH5	-2.00759725093214	0.828387885933432	-19.202863741288	2.9809565981198e-63	8.86283807875376e-62	133.08983781421	DOWN
NR3C2	-1.68247134281463	0.931056819645273	-19.1988174602767	3.1231669601379e-63	9.27166673467445e-62	133.043358613755	DOWN
SELP	-2.24020736798837	1.41696716272303	-19.1944730177962	3.28341100632075e-63	9.73272146715709e-62	132.993456592122	DOWN
MGME1	1.64772654263458	3.96105035482337	19.1924323994753	3.36148901808692e-63	9.94919992860802e-62	132.970017987003	UP
KCNA5	-0.847063218194526	0.260393240596353	-19.1873160537009	3.56550397096729e-63	1.05372135345888e-61	132.911253623517	NOT
ACACB	-1.05245256740465	0.839845274871134	-19.1551454059195	5.16405960153859e-63	1.52386142014265e-61	132.54182449138	DOWN
LGI3	-2.93044547237213	1.33157818996059	-19.1505251610898	5.44616311902966e-63	1.60470504338285e-61	132.488778294339	DOWN
MCM6	1.69460071094654	4.15260722548845	19.1486507833536	5.56495280275866e-63	1.63725894996983e-61	132.467258811164	UP
PID1	-2.29073622322029	1.87582056845725	-19.1355506259644	6.47068085398959e-63	1.90089509677858e-61	132.316869271188	DOWN
AVPR2	-0.850007495832926	0.31875554667019	-19.1274126665188	7.10604176127293e-63	2.08443891664006e-61	132.223455938217	NOT
KLF17	-0.206430041105544	0.0688067977436706	-19.1249529514895	7.31007838574292e-63	2.14110349390437e-61	132.195223119054	NOT
RANBP1	1.73529526891801	4.54409564576211	19.109347132446	8.7481592214605e-63	2.55851208565919e-61	132.016115039539	UP
KIF14	1.58788127959294	1.6012143634422	19.1064988241988	9.03962863353982e-63	2.63983940184203e-61	131.983428135479	UP
ZEB2	-1.52790808975459	1.35991304998787	-19.0709891280634	1.3600940549835e-62	3.96600207275663e-61	131.576004349901	DOWN
LHFPL3	-1.11004644816866	0.357913166416398	-19.0697678533192	1.37933476900292e-62	4.01616646478369e-61	131.561994651429	DOWN
RILP	-1.43351880927097	2.22085790184032	-19.0668576490287	1.42628715909704e-62	4.14675110326265e-61	131.528611340945	DOWN
STEAP4	-3.15097552833457	1.81135753842904	-19.0616912577567	1.51360818590977e-62	4.39414500156899e-61	131.46934956595	DOWN
ADRA1A	-0.528411285012562	0.0949846444550497	-19.0546236597889	1.64177781700268e-62	4.75922416599365e-61	131.388285004764	NOT
CD97	-2.40844757059055	3.57721384591075	-19.0296315166342	2.18838197067398e-62	6.33441782759552e-61	131.101676797726	DOWN
DSCC1	1.72164741021285	2.42863153991013	19.0276016184833	2.24005582714324e-62	6.47448393909789e-61	131.078401421076	UP
TAPT1	-1.1481074663853	1.92178441152635	-19.0269987390905	2.25563645904303e-62	6.50997157842697e-61	131.071488735747	DOWN
CHEK2	1.69142796768831	2.73024245395841	19.0266875625541	2.26372072795674e-62	6.52375189904725e-61	131.067920766806	UP
TRPV2	-2.2330773908623	2.69623408742826	-19.0237461305994	2.34158280166801e-62	6.73828907831821e-61	131.0341947182	DOWN
MYOZ1	-1.56071259833133	0.685558809540571	-19.0208439459672	2.4210278402348e-62	6.95674938581755e-61	131.000919716238	DOWN
FAM83B	2.84790893786228	2.71128695174862	19.0185279669059	2.48635350131343e-62	7.13406116708738e-61	130.974366598413	UP
CELF2	-2.28295047860131	2.00486952972944	-19.0160975645188	2.55680113339453e-62	7.3255325496327e-61	130.946502306573	DOWN
PLA1A	-2.02980590337382	1.24473589741853	-19.009308628833	2.76432994242918e-62	7.90863161468274e-61	130.868671774323	DOWN
ASAH1	-1.82899202998222	5.05956795363105	-19.0075866265655	2.8195926957205e-62	8.05504510406414e-61	130.848931093094	DOWN
UBL3	-1.60296612127181	3.38686917033704	-18.9856294299247	3.62899467347819e-62	1.03523506517514e-60	130.597250456063	DOWN
ST8SIA6	-1.46731752302755	0.625370207665391	-18.9755872141994	4.07290061579627e-62	1.16018810604879e-60	130.48216320955	DOWN
ARC	-1.50276176454071	0.53945992743665	-18.9627598195752	4.71968944962951e-62	1.34248944345017e-60	130.335175141521	DOWN
FMO2	-3.32805292635917	2.335348128785	-18.9495635012923	5.49230716994063e-62	1.56000517195778e-60	130.183981088477	DOWN
MAGI1	-1.23475275749183	1.24062958957555	-18.9444211631844	5.82652146713839e-62	1.6525523907947e-60	130.125069742882	DOWN
PAFAH1B3	2.12392116135283	4.52333155295618	18.9410233838384	6.05842452629547e-62	1.71585724514851e-60	130.086146131042	UP
PI16	-1.71785241052105	0.476976360984308	-18.9236680866035	7.39485413259009e-62	2.09116846068238e-60	129.887353431974	DOWN
CDCA7	2.39956028612712	2.94326543468796	18.9235509686428	7.40480715075235e-62	2.09116846068238e-60	129.88601205749	UP
ADARB1	-1.64030983574595	1.53108620362499	-18.9154563093438	8.12615477799503e-62	2.29159889819511e-60	129.793306578428	DOWN
NR5A2	-0.778003210302254	0.418986487301091	-18.8941080994774	1.03834148436528e-61	2.92396961997263e-60	129.548852428658	NOT
MFAP4	-4.04021943978845	4.48567938538408	-18.8843400330264	1.16155943692578e-61	3.26628525259357e-60	129.437019587251	DOWN
TYMS	2.19333558442269	3.7945784758232	18.8720849470315	1.33701099525599e-61	3.75429640149375e-60	129.296730571064	UP
ACTL6A	2.16834778922184	5.13727391758451	18.8567816179814	1.59372333953463e-61	4.46877303967377e-60	129.121574135803	UP
TMEM125	-3.34996550299427	2.8060408974438	-18.8549456151726	1.6276590791199e-61	4.55138795417169e-60	129.100561929537	DOWN
NR0B2	-1.9350164676128	0.472121574600026	-18.8549378226067	1.62780464067119e-61	4.55138795417169e-60	129.100472748138	DOWN
LILRA1	-0.817104559463495	0.451457479920149	-18.8487209359418	1.74817714355894e-61	4.88102944105294e-60	129.029326580659	NOT
GMNN	1.80436786446719	3.47854919439043	18.8204139114196	2.41898069451333e-61	6.74440557995004e-60	128.705443725597	UP
ATP8A1	-1.81774388710593	1.1811824398907	-18.7958674909267	3.20556905002549e-61	8.9248837731783e-60	128.424673337707	DOWN
GPER1	-1.42522156010124	0.835024577792079	-18.7932554656016	3.30304430181765e-61	9.18330173165437e-60	128.394800736371	DOWN
MIS18A	1.61069502692834	3.34034811384614	18.781485973228	3.78031444141292e-61	1.04954307421312e-59	128.260209268789	UP
PYGM	-0.523153375752262	0.271770095373557	-18.7698399066542	4.32035178455039e-61	1.19778866915692e-59	128.12704720189	NOT
GPD1L	-1.83878702046837	2.72860531739539	-18.765146548107	4.5591865814873e-61	1.26222873447019e-59	128.073388021619	DOWN
ESRP1	1.606091137603	4.76773230450146	18.7584733302781	4.92165545819103e-61	1.36066861699665e-59	127.997098121485	UP
KIF15	1.48196832743237	1.70004344558178	18.748627649201	5.50966429789481e-61	1.52109947675213e-59	127.884550602735	UP
MAGI3	-1.48779609056392	1.84767480101554	-18.7445870854948	5.77083088957503e-61	1.59097368524899e-59	127.838366012622	DOWN
SLIT2	-2.18709942382156	1.68747787045223	-18.7126113510361	8.32482460453633e-61	2.29188467324889e-59	127.472952652257	DOWN
BOP1	1.95072575107334	4.41468625408108	18.7120929083582	8.37442109425361e-61	2.302323411575e-59	127.46702910268	UP
LMNB1	1.90129480978957	4.0216228433127	18.7059494163678	8.98509827985022e-61	2.46677238568813e-59	127.396838401619	UP
NCAPG2	1.63685760127778	2.67276879363501	18.6965731798248	1.00039563016743e-60	2.74267018941034e-59	127.289722689808	UP
ARHGAP29	-1.84923030023221	1.35454448008582	-18.6833112802947	1.16451254917097e-60	3.18817657906364e-59	127.138236742813	DOWN
FAM124B	-0.82154209756562	0.44147682860891	-18.6749132621586	1.28208122077916e-60	3.50518516282923e-59	127.042321472878	NOT
LMO3	-2.54311200224008	1.1385417032227	-18.6686576138447	1.37729889849912e-60	3.76029305917101e-59	126.970880804377	DOWN
CDC25C	1.42764523442074	1.45937540310846	18.6677010037178	1.39246962504536e-60	3.79645383802131e-59	126.959956606802	UP
HSD17B4	-1.16894394549316	3.54787100639303	-18.655363795105	1.60375446855701e-60	4.36646520499941e-59	126.819080574809	DOWN
TRIM29	3.96286418576509	4.96151058326278	18.5996949613087	3.03294693757268e-60	8.24626897012864e-59	126.183668650976	UP
ATP11A	-2.05313893055925	2.56356170843774	-18.5898806217946	3.3933798980792e-60	9.21354057175443e-59	126.071690665732	DOWN
ZMYND15	-1.28694358839631	1.1225264100413	-18.5859330223059	3.55014902289505e-60	9.62593363676853e-59	126.026653780724	DOWN
SKP2	2.21981151652388	3.69884419061868	18.5769823134782	3.93292606004584e-60	1.06491536395087e-58	125.924546058974	UP
SERINC1	-1.27218757100735	5.7248712951427	-18.5663191908298	4.44310350490852e-60	1.20140543605976e-58	125.802918052991	DOWN
PRDM16	-1.20056470216584	0.526734187243497	-18.545559269912	5.63371615511018e-60	1.52125771026756e-58	125.566167339461	DOWN
LMOD1	-2.31555264185221	1.88563750164507	-18.5417378222321	5.88534839843275e-60	1.58703129452676e-58	125.522593290128	DOWN
B4GALT2	1.37522723878406	4.29919755717727	18.530542903651	6.68899419493081e-60	1.80127668812126e-58	125.394955070843	UP
TRAIP	1.27669120511048	1.69648180812547	18.5119012868767	8.27769595732306e-60	2.22605651719989e-58	125.182452965243	UP
HPCAL1	-1.5731938816892	3.10323905485382	-18.5010692575178	9.3686452054955e-60	2.51600455436958e-58	125.058997582462	DOWN
C1orf116	-2.88359981723996	3.04773858315082	-18.4947587734012	1.00692490333822e-59	2.70047669314326e-58	124.987083074806	DOWN
VAMP2	-1.44783547210222	3.83580987408236	-18.4822017294738	1.16228648517928e-59	3.11290641248015e-58	124.843999403975	DOWN
PRPF19	1.17598893571664	5.92071473653184	18.4819938108326	1.16505098872108e-59	3.11607667431072e-58	124.841630423916	UP
HELLS	1.52917333287783	1.79002540526277	18.4707255741435	1.32512492620135e-59	3.53941226900827e-58	124.713251808435	UP
GUCA2A	-0.845056549472448	0.128030105234894	-18.4639510958787	1.4317506429955e-59	3.81903500334606e-58	124.636079166743	NOT
NCAPD2	1.95683027823462	4.67856376527192	18.4600101380046	1.49767840634835e-59	3.98949145215388e-58	124.591188090346	UP
PLLP	-1.66767696357354	1.67176880913314	-18.452920168594	1.62401362279261e-59	4.32018306781214e-58	124.510432538386	DOWN
RHOV	3.55487202855474	4.40346528814224	18.4513305927815	1.65376816677709e-59	4.39340675249462e-58	124.492328082142	UP
PPIF	1.83818355908116	5.36129411471453	18.4352114221522	1.98803333654995e-59	5.27430863123453e-58	124.308759527872	UP
USP44	-0.947294620824226	0.530138063677155	-18.4186503135836	2.4018614194418e-59	6.36364143817697e-58	124.120197193637	NOT
ABCA3	-4.17707829526347	3.07633856749773	-18.4018714690011	2.90893897167162e-59	7.69677919591824e-58	123.929196340927	DOWN
SAPCD2	2.57303938003429	2.71720307149551	18.3990955377522	3.00258643222482e-59	7.93391203110129e-58	123.89760066483	UP
SRPK1	1.34248481646181	3.70746724118844	18.3676494448529	4.29879928369128e-59	1.13437659277272e-57	123.539759612958	UP
ASUN	1.47324139899263	3.62924452030724	18.3638461177207	4.48944688198978e-59	1.18310129595966e-57	123.496489457065	UP
DCAF13	1.26932436903004	2.93889611709034	18.3566999568632	4.87079608436948e-59	1.28188427790509e-57	123.41519390339	UP
CLEC1B	-0.226848341887052	0.0777668747259742	-18.3549353988486	4.96983895047464e-59	1.30620620522342e-57	123.395121245859	NOT
TBRG4	1.3593702628889	3.86877400996461	18.354798629119	4.97759918223535e-59	1.3065037960083e-57	123.393565446574	UP
C2orf91	-0.498520155820653	0.116635095627298	-18.3531954752215	5.06946864607072e-59	1.32884795148067e-57	123.375329265603	NOT
TSPAN12	-2.52124182315737	2.32059666972731	-18.3435721649684	5.65764742700648e-59	1.48105638885992e-57	123.265870257046	DOWN
STX12	-1.17897071037821	3.8881893370102	-18.3262627798426	6.89240887941015e-59	1.80189872454818e-57	123.069021568954	DOWN
SPATS2	1.13217230164905	2.74436579855116	18.2915637564677	1.02372061861756e-58	2.67279216346879e-57	122.674545836273	UP
SNRPA1	1.310095109705	3.63631526570279	18.2841000560421	1.11462176067749e-58	2.90627303524798e-57	122.589718322787	UP
MS4A7	-2.67244216824324	2.52965879874886	-18.2785087952131	1.18796180520252e-58	3.09340860028428e-57	122.526177209562	DOWN
ELANE	-0.509640688542642	0.155006681672685	-18.2660889504902	1.36857801036773e-58	3.55902503171091e-57	122.385050433523	NOT
IGSF9	2.97579934170269	3.21615119500444	18.2614995477999	1.44205048385622e-58	3.74515140155123e-57	122.332906908172	UP
C1orf168	-0.751746927998587	0.249985047973953	-18.2606552618319	1.4559897285479e-58	3.77637756962319e-57	122.323314710775	NOT
FBP1	-3.51962514558416	3.98062205933301	-18.2493478681589	1.65617847057422e-58	4.28995926569764e-57	122.194858261509	DOWN
MSR1	-2.84270446057654	2.4150093738086	-18.2459386773468	1.72176604458079e-58	4.45399636099428e-57	122.156132309899	DOWN
C12orf49	-1.24074972051643	3.08752667131817	-18.2313439334444	2.03316791455605e-58	5.2526613278806e-57	121.990366483589	DOWN
TMEM150B	-1.74298196229971	1.18645427915062	-18.2245050429629	2.19785968170642e-58	5.6707081211776e-57	121.912702115501	DOWN
MYOC	-1.36025239003216	0.22935518640506	-18.2206224869706	2.2972201384795e-58	5.91932070192259e-57	121.868613889106	DOWN
WDR75	1.19445216389078	3.55745926812742	18.2097339009025	2.6004648928743e-58	6.69195352067077e-57	121.744981223112	UP
PSMG3	1.55966948865515	4.42589800743344	18.1724472359921	3.97547894836666e-58	1.02170327288401e-56	121.321753709466	UP
ACSS3	-1.14185099156982	0.603684844350067	-18.1634828022747	4.4024488820266e-58	1.12996187972016e-56	121.220033610699	DOWN
POLR2H	1.87073179838177	4.76680515613173	18.1631356044302	4.41987684866167e-58	1.13295984968555e-56	121.216094181029	UP
PKP3	2.19630510986424	4.85372664271656	18.1396244589601	5.77541650333812e-58	1.47850662485456e-56	120.94937192967	UP
UPK3B	-3.67975663197601	2.18356263860106	-18.135197284044	6.07371947870906e-58	1.55285549110652e-56	120.899157453179	DOWN
ADAMTSL3	-1.53998697522406	0.723647294701477	-18.1336390101703	6.18233744025167e-58	1.57857818163524e-56	120.881483724779	DOWN
SPNS2	-2.09555372707432	1.93460134242622	-18.125011333967	6.81979099191471e-58	1.7390908154285e-56	120.783636666286	DOWN
PYCR1	2.57819079015785	4.44962976645768	18.1245134013097	6.85852244468075e-58	1.74670793836624e-56	120.777989933448	UP
CITED2	-2.38769734056997	4.23827137109893	-18.1242415003255	6.87976479414385e-58	1.74985707899566e-56	120.774906496276	DOWN
CAMP	-1.60745127431697	0.607930505915394	-18.1158251213031	7.57082090053147e-58	1.923144608135e-56	120.679468004101	DOWN
PPP1R14A	-2.19988306311462	2.02424853753365	-18.1031396138375	8.74558890678301e-58	2.21870075328837e-56	120.53564022808	DOWN
ALG3	2.01160368850742	4.92188508809473	18.0999242419906	9.07122896388191e-58	2.29835559557892e-56	120.499188487093	UP
ALOX5AP	-3.01085534517165	3.66367714604152	-18.0985271952515	9.21646417958875e-58	2.33215586531519e-56	120.483351079052	DOWN
KIF22	1.52050843572164	3.89818214853396	18.0830407103182	1.09906478469564e-57	2.77753397896415e-56	120.307811499466	UP
CNRIP1	-1.47196867456272	1.42215379033449	-18.074297255396	1.21390250812207e-57	3.0638215416264e-56	120.208721013017	DOWN
H2AFX	1.93662534325145	5.18718856614553	18.0698967378189	1.27615735330199e-57	3.21683040259449e-56	120.158854066586	UP
FNIP2	-1.45515652009896	1.90109762323377	-18.0653207606302	1.34427865055338e-57	3.38421721069072e-56	120.107002056636	DOWN
EPN3	2.19003246665217	2.51371664517348	18.0611562380929	1.40942631549926e-57	3.54370045039815e-56	120.059815272784	UP
SMIM6	-1.39275962075378	0.52210306160152	-18.0610293087268	1.41146069600114e-57	3.54429468020056e-56	120.058377122703	DOWN
SIGLEC6	-0.860280145083672	0.380199662475576	-18.0460041238466	1.67421920247371e-57	4.19875431541498e-56	119.888155107817	NOT
POC1A	1.3226902760757	2.42733551004371	18.0444695735423	1.70366370551208e-57	4.26716886442872e-56	119.870772038213	UP
NUDT1	1.68210409523688	3.66491285140768	18.0418536591294	1.7550543159847e-57	4.39030846150893e-56	119.841140364934	UP
TNFSF12	-1.89524783675569	3.21353790657892	-18.0368892271723	1.85687789284244e-57	4.63913523747911e-56	119.784908950672	DOWN
MIA2	-0.111506059673273	0.0274882961130269	-18.0364253907481	1.86668770796618e-57	4.65774026575056e-56	119.779655342639	NOT
SLC25A39	1.33629711040186	5.71773734081484	18.0241129647802	2.1468872783035e-57	5.35011909354218e-56	119.640212169435	UP
FBXO45	1.76643414779349	3.31574827735324	18.0199100183426	2.25185348114765e-57	5.60461310863414e-56	119.592617672342	UP
ART1	-0.187460445993423	0.0392177367087643	-18.0196883092947	2.2575307150221e-57	5.61165768657196e-56	119.590107100285	NOT
FAT4	-1.24541857261704	0.687684047894143	-18.0162762735703	2.34672647038434e-57	5.82602924234461e-56	119.551471144847	DOWN
SPRY4	-1.9944257865179	2.67161025107716	-18.012594101727	2.44693674007672e-57	6.0671719522506e-56	119.509778419475	DOWN
LMNB2	1.97078245615669	4.73231905126398	18.0056557977836	2.64752179427722e-57	6.55627507648147e-56	119.431222883507	UP
TMEM204	-2.04916449555685	2.91313625767136	-18.0044805097611	2.68309001404425e-57	6.63601886535009e-56	119.417917030094	DOWN
SLC11A1	-2.06316990973569	1.94461923760372	-17.9996091176912	2.83567548801948e-57	7.00461594233585e-56	119.362768642489	DOWN
NDC1	1.35622712909477	3.33435223140126	17.9994640832104	2.84034884607896e-57	7.00737878021382e-56	119.361126784898	UP
RAB37	-1.15443911680456	0.778389666239219	-17.9872463053099	3.26295703111683e-57	8.03992612467186e-56	119.22282806592	DOWN
DTYMK	1.50027620587788	3.92239591772098	17.9767468214796	3.67595971804873e-57	9.04625692411694e-56	119.103998808805	UP
HDGF	1.29059465629251	6.83898074767781	17.9622254505953	4.33455244555623e-57	1.06537029684295e-55	118.939680803081	UP
CENPN	1.60798266939912	2.63797823550176	17.9617202227437	4.35947494125342e-57	1.0701615198255e-55	118.933964464599	UP
ALG1L	3.13244670140529	3.67221975584549	17.9435816585295	5.35568491614595e-57	1.31307538640633e-55	118.728765471269	UP
SLC18A2	-0.747228901672422	0.400867690292401	-17.9433324755101	5.37084662313534e-57	1.31515687745645e-55	118.7259468733	NOT
SLC7A5	3.20723728818852	5.52192830028886	17.940625726275	5.53832831044152e-57	1.35448545478193e-55	118.695330521986	UP
EIF4E3	-1.24913876037052	1.42480043862533	-17.9374269111376	5.74299388985393e-57	1.40279920144734e-55	118.659149902281	DOWN
RFC5	1.49370657071977	3.26108618633708	17.9361026094452	5.82992012244042e-57	1.42226962194982e-55	118.644171704002	UP
CD300LF	-2.1459391189649	1.77615301496738	-17.933901427132	5.97732110247824e-57	1.45642711461126e-55	118.61927639231	DOWN
PITX1	3.8709821211284	3.79874256858937	17.9328094690745	6.05181887689565e-57	1.4727586876712e-55	118.606926671218	UP
CABLES1	-1.80407101543849	1.52916448773586	-17.9199089625678	7.00537865409828e-57	1.70271299666566e-55	118.461040586266	DOWN
CCDC58	1.73545496055826	3.68085232664854	17.9153081347002	7.38060017657994e-57	1.79170431872837e-55	118.409018488159	UP
FGR	-2.29502912414175	2.55492002227537	-17.9073382937047	8.07869719649308e-57	1.95876112099965e-55	118.318910813826	DOWN
CYBRD1	-2.36269953600819	4.18162834287337	-17.9012502973211	8.65606100809674e-57	2.09617044952829e-55	118.250086485678	DOWN
BMP5	-2.20966946587687	0.995101025838944	-17.8953101104602	9.25910287618364e-57	2.23945320116972e-55	118.182939033769	DOWN
AGTR2	-2.5182650308993	0.823826454953693	-17.8916609838381	9.65018039362712e-57	2.33118083234287e-55	118.141692458339	DOWN
GPR4	-1.40504807890625	1.5825310354852	-17.8897552999261	9.86092638699694e-57	2.37917479731314e-55	118.120153129598	DOWN
KNTC1	1.45997264789241	2.07379235346388	17.8890437561265	9.94078786504597e-57	2.39551112953284e-55	118.112110934442	UP
ECE2	2.09204575255697	2.45411500337355	17.888666261482	9.98341862109225e-57	2.40284673820477e-55	118.10784435047	UP
CCNE1	2.1620507678833	2.45823857162058	17.8868749891671	1.01882105136865e-56	2.4491464103145e-55	118.087599050677	UP
NCMAP	-1.49745022927979	0.866430244047125	-17.8846471182114	1.04487813913471e-56	2.50609389653011e-55	118.062419972266	DOWN
TSPAN4	-1.93753216334005	2.52084057126188	-17.8846323254963	1.0450533598558e-56	2.50609389653011e-55	118.06225278987	DOWN
ERCC6L	1.39554483451574	1.43719870608562	17.8796424020683	1.1058657486436e-56	2.64870299359207e-55	118.005860389483	UP
MT1M	-2.73376173113174	1.68860233204153	-17.8740757117387	1.17788670080386e-56	2.81777944735991e-55	117.942954677849	DOWN
TREM1	-2.70418369827334	2.02369867111288	-17.8731789534584	1.1899191571382e-56	2.8431135061222e-55	117.932821450892	DOWN
COX7A1	-2.03295760124795	2.25158342975299	-17.866411693579	1.28476818699806e-56	3.06602306320892e-55	117.856356797406	DOWN
NEXN	-1.69356136272955	1.51607218424679	-17.8634223612865	1.32903594840118e-56	3.16783030409723e-55	117.822582148735	DOWN
GJB5	3.72654605773186	3.89808064090806	17.8554962862112	1.4539239935145e-56	3.46132243480167e-55	117.733037457338	UP
UTRN	-1.7918790254503	2.61866855714915	-17.8418776085427	1.69648507652611e-56	4.02973775248214e-55	117.579205201486	DOWN
CCDC69	-2.28047876816473	2.66249880296574	-17.8418625384813	1.69677472329554e-56	4.02973775248214e-55	117.579034992055	DOWN
MACROD2	-1.62742226052097	0.820175322403379	-17.84040843766	1.72495611634057e-56	4.09173705960353e-55	117.562611769191	DOWN
OCLN	-1.48281408252181	1.26573409861306	-17.8357941970108	1.81751550493543e-56	4.30611365784702e-55	117.510498952508	DOWN
SFTA2	-5.17982524905591	2.90742559403154	-17.8198598928008	2.17698919487246e-56	5.15159796030323e-55	117.330565855864	DOWN
ALOX5	-2.75080782930446	2.9889793972609	-17.8187947476135	2.2034078457594e-56	5.20786276446155e-55	117.318539563379	DOWN
ALDH1A2	-1.34331106477875	0.549858167927551	-17.806135710719	2.54301284284892e-56	6.00333762374106e-55	117.175624137676	DOWN
CCDC34	1.68750238933059	2.51631494514696	17.7909099202522	3.02140862613458e-56	7.12416349741206e-55	117.003766977215	UP
MFNG	-1.96798811426055	2.17206009274151	-17.7860255138395	3.19316347975351e-56	7.52014797047804e-55	116.948643829098	DOWN
DBF4	1.46886087132152	2.41619423895159	17.7828638437245	3.3095044268641e-56	7.78483905278581e-55	116.912964844097	UP
GIPC3	-1.08277068224008	0.886714727775791	-17.7715799162642	3.76032525988373e-56	8.83474749974114e-55	116.785641229494	DOWN
ITGA1	-1.51331290162888	1.73904600168207	-17.766287078985	3.99243105032629e-56	9.3689048647657e-55	116.725926304713	DOWN
SFXN1	1.60590415406924	3.18712155290421	17.7579836264712	4.38572296445285e-56	1.02795922800588e-54	116.632254604656	UP
MYO19	1.38880531505896	2.47582706453417	17.7536179674434	4.60778642672638e-56	1.07872548745404e-54	116.58301009247	UP
TUBG1	1.36161410684791	4.49936453841176	17.7503731519125	4.78008034414236e-56	1.11773361499092e-54	116.546410776007	UP
DOK2	-2.31673638482972	2.53891699063561	-17.7452061292428	5.06781674170618e-56	1.18361141720986e-54	116.488133989441	DOWN
ADPRH	-1.53784435376017	1.93804116467075	-17.7287758909198	6.10281266783649e-56	1.42365258353128e-54	116.302854331108	DOWN
KAT2B	-1.36311823597351	1.95486873512211	-17.7273966694356	6.19875100813747e-56	1.44432363915373e-54	116.287303308974	DOWN
LAD1	2.49321085743323	5.97235324404521	17.7262524081556	6.27948768937322e-56	1.46140804407231e-54	116.274401762767	UP
ZFP64	1.27498451953053	2.58034224185309	17.720885672462	6.67239218987637e-56	1.5510164486656e-54	116.213894825999	UP
CYSTM1	-1.43039580846302	4.17635562549869	-17.7193469229307	6.78950870120261e-56	1.57638157265142e-54	116.196547203267	DOWN
PNPLA6	-1.35750389273574	3.3859638693594	-17.7116008951111	7.41099231741369e-56	1.71865271248069e-54	116.10922589634	DOWN
SYNE3	-0.924405755153892	0.604430588153307	-17.7061181639726	7.88492280069044e-56	1.82641126024924e-54	116.047425095844	NOT
GLOD5	-0.758050939517122	0.337136758935454	-17.7035505154489	8.11716257283776e-56	1.87799892764998e-54	116.018484604551	NOT
DNAJC9	1.12369693928178	2.73618445288464	17.7005746318926	8.39488613244518e-56	1.93997649991512e-54	115.984944240722	UP
CHAF1B	1.50434566477365	2.14281264058766	17.6835611376446	1.01749576708846e-55	2.34858039354188e-54	115.793219323096	UP
RXFP1	-1.13123445232521	0.385568636634019	-17.6800487505136	1.05869763811715e-55	2.44082430907195e-54	115.753644526161	DOWN
S1PR4	-1.95919701874275	1.63647327653433	-17.6733985903998	1.14132526526511e-55	2.62824808748901e-54	115.678721671184	DOWN
TM4SF18	-1.31794795273701	0.94065878482526	-17.6697434112825	1.18945173198532e-55	2.73587777606705e-54	115.637544523548	DOWN
XRCC2	1.57534806746299	1.66176631295288	17.6629668365267	1.28410188952627e-55	2.95014177696291e-54	115.561209694967	UP
CENPE	1.35298880916695	1.53441412885638	17.6395276454178	1.6733590431021e-55	3.83995965746549e-54	115.297240537909	UP
YWHAZ	1.28012304574206	7.15641310305025	17.6340877262734	1.77938851821497e-55	4.07852400826204e-54	115.235990650829	UP
ARHGAP18	-1.85492648770923	2.81573605487704	-17.5856957174884	3.07273429859409e-55	7.03481283320402e-54	114.691358596087	DOWN
MAP3K3	-1.19645955587282	2.66898353827731	-17.5741802554883	3.49909993439111e-55	8.0016540495032e-54	114.561818024854	DOWN
ACSM5	-0.490996163585439	0.220589271801975	-17.5725352018622	3.56465152392616e-55	8.14211017840468e-54	114.543314297662	NOT
CHI3L2	-2.8197218024978	1.64671966675834	-17.5634174610106	3.9508460301243e-55	9.01378205391321e-54	114.440765800378	DOWN
TMEM177	1.29395132460326	2.46335008829688	17.5429118735448	4.97892353211757e-55	1.13461896722661e-53	114.21019097084	UP
TTLL12	2.00439304710262	4.69358790761183	17.5322763887071	5.61332267664567e-55	1.27771150810669e-53	114.090630120723	UP
BRIX1	1.58936580270237	3.67639029717206	17.5282248405683	5.87569349478534e-55	1.33589008268983e-53	114.045089218222	UP
GADD45B	-2.42287109928187	4.22504640491226	-17.5231742432794	6.21997310969038e-55	1.4125358287813e-53	113.988322776953	DOWN
LHFP	-1.99236820777954	3.42692240779257	-17.5203322229095	6.42248504965888e-55	1.45684724164414e-53	113.95638177041	DOWN
GGTLC3	-0.244377810008135	0.0463656437653334	-17.519473936403	6.48492815751444e-55	1.46932073380373e-53	113.946735914134	NOT
CYB5A	-2.0434951890998	3.01228937010986	-17.5140477509256	6.89397654012797e-55	1.56020741169923e-53	113.885756788182	DOWN
IRF6	2.55118468729798	5.59345184708497	17.513869211135	6.90786479089654e-55	1.56155769218065e-53	113.883750459864	UP
DLL4	-1.60056999441576	1.87168766371961	-17.5044020265924	7.68574796331313e-55	1.73541195707707e-53	113.7773719043	DOWN
TNS4	3.70389372997717	4.03892632086295	17.4955453799203	8.49246075703679e-55	1.91537055426441e-53	113.677868398759	UP
SULT1A2	-1.47468681562301	0.697803864236722	-17.4946491232984	8.57866662535648e-55	1.93260201736031e-53	113.667799841975	DOWN
MBIP	-1.56505557240038	3.09232946494045	-17.4936356522632	8.6771998628426e-55	1.95256807872549e-53	113.656414672969	DOWN
SH3BP5	-1.62411776964387	1.56429027159259	-17.4788724927943	1.02475425966667e-54	2.30330170656208e-53	113.49058891878	DOWN
BYSL	1.40127764977044	3.92017358189067	17.4773032613278	1.04303146077364e-54	2.34171254610137e-53	113.47296501265	UP
TMEM243	-1.35988332944415	2.62659471143161	-17.4754060281343	1.06556419804759e-54	2.38957923457499e-53	113.45165794652	DOWN
CORO2B	-1.39309927438049	0.806216432765748	-17.4735394801627	1.08820678827244e-54	2.43758320573027e-53	113.430696134699	DOWN
HN1	1.62206716574148	5.32420745959376	17.4634947160001	1.21856664145308e-54	2.72649099163713e-53	113.317901786211	UP
GRIK4	-0.518181245768872	0.173838189312395	-17.454821563636	1.34360316925449e-54	3.00284644811163e-53	113.220524345638	NOT
CRTAC1	-3.48865187319195	2.03626545876601	-17.4542355759205	1.35249903506847e-54	3.01930475416417e-53	113.213945691039	DOWN
LCN6	-0.496245076178545	0.100179044129177	-17.4506141025067	1.4087964279133e-54	3.14142479491255e-53	113.173290224241	NOT
LILRA5	-1.97836337768814	1.54637651406566	-17.4453211812459	1.49531296001142e-54	3.3305772957904e-53	113.113875040775	DOWN
INCENP	1.53088802129346	3.11287168213427	17.4452033196858	1.49729870213053e-54	3.33123611923217e-53	113.112552055609	UP
GJB3	3.36911196930669	3.66271982631687	17.4433845739721	1.52827706370426e-54	3.39632440583296e-53	113.092137125881	UP
FANCD2	1.2261183935295	1.86698561993272	17.4137573492571	2.13325230286072e-54	4.7354357425665e-53	112.759665311379	UP
ABLIM3	-1.78509028595187	1.30935226417708	-17.409347602885	2.24178753209804e-54	4.97076668534495e-53	112.710193724896	DOWN
SCTR	-2.02247945249106	0.993393927390456	-17.4069669317507	2.30265629902913e-54	5.09999561420924e-53	112.683487205232	DOWN
CYP3A7	-0.422624370897641	0.154305926034882	-17.4043551586315	2.37133383979555e-54	5.24621017396745e-53	112.65418937686	NOT
BTBD9	-1.25123054440857	1.68425007218532	-17.393535348386	2.6783214799572e-54	5.91873015839869e-53	112.532830543945	DOWN
RNASE1	-3.13214008190119	6.17182765461876	-17.3743753965419	3.32248632889698e-54	7.33402581357416e-53	112.317979131063	DOWN
SOD3	-2.50696564097392	3.04657724609992	-17.3742519672828	3.3271017774369e-54	7.3359989079235e-53	112.316595270541	DOWN
PDE5A	-1.48144047698819	1.44980837935989	-17.3701554765957	3.48397065879185e-54	7.67329939956479e-53	112.270667971019	DOWN
CFTR	-1.7345402723007	0.837636175239986	-17.3692882579187	3.51811518733103e-54	7.73985341212827e-53	112.260945657901	DOWN
TACC3	1.64785989102623	3.32592151518887	17.3492794282515	4.40573201267317e-54	9.68180484211967e-53	112.036667490933	UP
INPP5K	-0.971924700642566	3.03959047416854	-17.3428087927502	4.73815110905603e-54	1.04007165547564e-52	111.964154461234	NOT
CD52	-3.25745258783365	4.54079207643387	-17.3298520265412	5.48095323064488e-54	1.20178587410981e-52	111.818978423287	DOWN
S100A4	-2.37557009714997	6.22598440659379	-17.325606241211	5.74881774692067e-54	1.25911883808111e-52	111.771412761892	DOWN
AK4	1.99157850110637	2.56390825686486	17.3243243036784	5.83223505966588e-54	1.27597133735998e-52	111.757051845344	UP
CYP17A1	-0.373504863085737	0.136337277735292	-17.3226509193469	5.9429455218893e-54	1.29875102136898e-52	111.738306209272	NOT
RUVBL1	1.4343460883944	3.77216399270866	17.3120413926945	6.69537443302681e-54	1.46156390724058e-52	111.619468162553	UP
GGH	2.12819367386105	3.90900382098625	17.310754080114	6.79291483017161e-54	1.48121611872061e-52	111.605050332911	UP
TMEM69	1.1224159685687	3.80133503457358	17.3067467991041	7.1057250102928e-54	1.54771327517007e-52	111.560171016085	UP
TARS	1.49143260679233	4.73477834281384	17.3044773959469	7.28921290557898e-54	1.58592676373921e-52	111.534756313193	UP
PLA2G4F	-2.26919511489382	1.68185560463535	-17.2967615308442	7.94918507213616e-54	1.72761120332908e-52	111.44835481198	DOWN
HPRT1	1.6368154597535	5.05196800032124	17.2957631818843	8.03882763440748e-54	1.74516927675595e-52	111.437176223788	UP
LRRC18	-0.904826186692028	0.248425911814906	-17.278056896242	9.80738868777112e-54	2.12676838078486e-52	111.238949106566	NOT
KRT17	6.03361803428917	8.46092792408562	17.2768506178595	9.94113480479928e-54	2.15340273925498e-52	111.225446634889	UP
PKM	1.47212680725075	7.69756668152449	17.2633324412104	1.15704701261814e-53	2.50359063806025e-52	111.074149984664	UP
MTFR2	1.40355496791095	1.86742300556092	17.2563837693995	1.25091305892464e-53	2.70372787472835e-52	110.996393420757	UP
RANGAP1	1.46615423357281	5.07816725687673	17.2491648867547	1.35648934611636e-53	2.92870952800063e-52	110.91562295936	UP
ELTD1	-1.68511581241888	2.10769086358784	-17.2415062800586	1.47823832186829e-53	3.18807809635313e-52	110.829943456954	DOWN
CENPO	1.17009868595544	2.14194209135328	17.2380004093339	1.53755433341126e-53	3.31237934647024e-52	110.790725820006	UP
KRT5	6.79879070178897	8.60316748193664	17.2281115960262	1.7179819075027e-53	3.6970370481106e-52	110.680119573151	UP
DCUN1D5	1.53495817131777	4.51515969940083	17.2272310021646	1.73503932466336e-53	3.72967231927635e-52	110.670271055937	UP
NUP155	1.48085434769781	3.14694396303588	17.2235034192968	1.80913695055852e-53	3.88471760015355e-52	110.628583614119	UP
TBX5	-1.56343520172996	1.32291346290635	-17.2211720767509	1.85707737324026e-53	3.98331982386421e-52	110.602512395838	DOWN
HOPX	-2.91252077832848	2.74678489795759	-17.2162708518803	1.96203990310116e-53	4.20388375760109e-52	110.547705810775	DOWN
PPAT	1.53046981920525	2.43205312684376	17.2123397843155	2.05049075452664e-53	4.38862907201184e-52	110.503751095481	UP
LAMP3	-3.15502601819151	4.41282711395732	-17.2109382032435	2.08298063065994e-53	4.45333125722003e-52	110.488080223768	DOWN
FERMT2	-1.77836383301688	2.21802130530649	-17.2017366222181	2.30942657386916e-53	4.93211447715155e-52	110.385208146022	DOWN
PARPBP	1.51278091699541	1.80871432584741	17.1883779430725	2.68261851968015e-53	5.72291950865099e-52	110.235889661283	UP
SCN4B	-1.79703843912182	1.15097150050723	-17.1858986389094	2.75823411267359e-53	5.87787144097532e-52	110.208180711071	DOWN
C1orf112	1.19361957334895	1.67118731430063	17.1845796072967	2.79932636479527e-53	5.95899798086872e-52	110.193439569808	UP
ZCWPW2	-0.302161225174445	0.259215726157944	-17.1843056873927	2.80793623666775e-53	5.97087800401238e-52	110.190378357358	NOT
BLM	1.3525965498504	1.66893827525392	17.182748274748	2.85739390408173e-53	6.06514306416532e-52	110.172973653042	UP
POLQ	1.43504477637491	1.42694944947944	17.1827162425702	2.85842020424593e-53	6.06514306416532e-52	110.1726156857	UP
KAL1	-2.50160141720356	2.1357845410812	-17.1780234915084	3.01282101627826e-53	6.38588471751367e-52	110.120175215823	DOWN
RPP40	1.38848787110415	2.35996270928583	17.1773273885367	3.03642278914619e-53	6.42899742423735e-52	110.112396782366	UP
ALDH2	-2.11783940082909	3.57440190220619	-17.1627802065905	3.5741645195589e-53	7.5594346576765e-52	109.94986446921	DOWN
ADCY9	-1.3356926361677	2.02698360066993	-17.1566678345603	3.82756757014669e-53	8.08671081915665e-52	109.881584684376	DOWN
RFC2	1.30121361311895	4.41176342740161	17.1562086435285	3.8473135189549e-53	8.11972634749882e-52	109.876455471115	UP
CCDC86	1.43223138052598	4.20614050998664	17.1526104447349	4.00560448576716e-53	8.4447567511703e-52	109.836264633098	UP
TUBB	1.34748170905576	8.14385348517484	17.1470252139518	4.26428487617232e-53	8.98051105546034e-52	109.773884250558	UP
IGIP	-1.13378484726326	1.50921639853965	-17.1426943314656	4.47629605119771e-53	9.41694213033184e-52	109.725517659288	DOWN
DOCK11	-1.66749556661321	1.77638682449717	-17.1411890687139	4.55242213578131e-53	9.56688114504491e-52	109.708707992247	DOWN
BZW2	1.47442044767023	4.8583395195733	17.1376664118822	4.7356648720182e-53	9.94136591663715e-52	109.669371292482	UP
RFWD3	1.30715643993941	3.26600791513515	17.135297241277	4.86302907641011e-53	1.01978754419357e-51	109.642916680711	UP
CEACAM21	-1.36198799974593	0.912138484917903	-17.1235076301206	5.54952420390619e-53	1.1625103199511e-51	109.511288060207	DOWN
NRG3	-0.31844139414831	0.0888214666868608	-17.1159922239278	6.03680648884547e-53	1.26324341303739e-51	109.42739437571	NOT
MMP12	4.12395500909097	4.54423907801146	17.1071629996361	6.66411485371925e-53	1.39303321311255e-51	109.328848934603	UP
GCSAML	-0.479659531749281	0.184031425211803	-17.1054411211847	6.79383423722781e-53	1.41864470851943e-51	109.3096323648	NOT
SRSF9	1.01236536260822	4.87554941746943	17.1023402310601	7.03383378201918e-53	1.46720562445674e-51	109.275027180052	UP
LOXHD1	-0.368174904526127	0.0858719679071131	-17.0904298773666	8.03702036336984e-53	1.6746907547859e-51	109.142128233489	NOT
CADM1	-2.50245811260474	2.08059818053712	-17.0730972536036	9.75746983316281e-53	2.03103743771178e-51	108.94877649396	DOWN
DNAJB11	1.56313034884074	4.60282597628295	17.0702224335609	1.00764440169325e-52	2.09325920901462e-51	108.916712613434	UP
KIR3DL1	-0.295367471721304	0.0768710359760078	-17.0702118897232	1.00776328599578e-52	2.09325920901462e-51	108.916595017333	NOT
VSIG4	-3.36719835818489	3.60778518041368	-17.0490899725803	1.27637419214022e-52	2.64840927110189e-51	108.681065508574	DOWN
CBX7	-1.44495155064605	2.11827063619701	-17.0451964695581	1.33318426673156e-52	2.7633783665418e-51	108.637658986925	DOWN
PGAM5	1.37457260345816	4.23530745069226	17.0447439397521	1.33994878084989e-52	2.77448218152447e-51	108.632614178455	UP
WDR72	2.50971166174119	2.51882141102199	17.0337431148194	1.51535979356818e-52	3.13439373041091e-51	108.509989478933	UP
EME1	1.53737878088565	1.67720591531713	17.0308754123475	1.56473783473041e-52	3.23313545054568e-51	108.478027585686	UP
ITPR1	-1.28189540790132	1.58488658891107	-17.0289629651314	1.59855729881287e-52	3.29955617530883e-51	108.456713381308	DOWN
RBPMS	-1.61987062226854	2.2041553509049	-17.0225896035432	1.71662030603448e-52	3.53954178583176e-51	108.385687649015	DOWN
EFNA3	2.0999280936944	2.35327579004819	17.0195312041801	1.77632794070299e-52	3.65882720659743e-51	108.351607277495	UP
GMPS	1.57502644754482	3.98862053805414	17.0161245675247	1.8452781236156e-52	3.79688124976103e-51	108.31364864747	UP
MTIF2	1.16219392984078	3.85999192615139	17.0114227902657	1.9448520877913e-52	3.99759378045277e-51	108.261262692211	UP
ATP13A4	-2.49958867198615	1.505701808976	-17.0102305558972	1.97094255780887e-52	4.04700205203421e-51	108.247979842768	DOWN
AFAP1L1	-1.54826165353742	1.82468513989717	-17.0025977689543	2.14645812863963e-52	4.40280776605041e-51	108.16294870802	DOWN
LGI4	-0.819623804050455	0.565273998522147	-17.0021415618713	2.15742956115918e-52	4.42071221513199e-51	108.157866821561	NOT
PPM1G	1.0947285735826	5.43108741959296	16.9976951513976	2.2673385073297e-52	4.64109830285389e-51	108.108338554453	UP
MCM8	1.45617961992776	2.23471308872051	16.9888350763455	2.50329369212672e-52	5.11876818041514e-51	108.009658723157	UP
NOL10	1.07120012537183	3.65219177244026	16.9871315937836	2.55139408111659e-52	5.21171814787255e-51	107.990687868496	UP
CCDC173	-1.00400913230706	0.406057511363161	-16.9827374744142	2.67977163048134e-52	5.46828761698221e-51	107.941755424948	DOWN
ARHGEF10	-1.36478809942865	1.52233452052156	-16.9805699245325	2.74545358713179e-52	5.5965233825793e-51	107.91761926655	DOWN
FYCO1	-1.24029138666255	2.33129897252543	-16.9769277414209	2.85945981725909e-52	5.82289999150941e-51	107.877064885379	DOWN
ACKR1	-3.1478205496274	2.10643558934203	-16.9733950564971	2.97455196748294e-52	6.05101840898078e-51	107.837732305984	DOWN
ADAMTSL4	-2.18289396885324	1.85931558487102	-16.9728796821002	2.9917246875521e-52	6.0796780454667e-51	107.831994388679	DOWN
ARHGEF6	-1.77805315296967	1.87870505169529	-16.9641088516891	3.29962882135305e-52	6.69848437966132e-51	107.734352709081	DOWN
CDKL1	-0.486920352940812	0.383417896517102	-16.962005401105	3.37805728053537e-52	6.85064455904457e-51	107.710938280082	NOT
RILPL2	-1.1394454068208	2.33155529939314	-16.952693638509	3.74822140284039e-52	7.59351904345218e-51	107.607295832491	DOWN
CISH	-1.56155059510889	2.13205016438273	-16.942948391947	4.17904989196185e-52	8.45764183473839e-51	107.498847587892	DOWN
KIAA1324L	-1.5237299535663	1.86703976067957	-16.938071080392	4.41289223917122e-52	8.92173659677365e-51	107.444578600689	DOWN
ABCB1	-0.990825421356545	0.517289212147239	-16.9352941159696	4.5518236900173e-52	9.1931914526251e-51	107.413681986988	NOT
GYPC	-2.17768806487635	2.47787194364126	-16.9319419750857	4.72536072405914e-52	9.53391101255412e-51	107.376388047142	DOWN
RAB27A	-1.44815110849239	2.7805971451738	-16.9279962705101	4.93810753222076e-52	9.95296274796888e-51	107.332493426717	DOWN
GRASP	-2.07218971175782	2.01652462165256	-16.9160478327847	5.64246040876503e-52	1.13609989354011e-50	107.199590662402	DOWN
OR1L8	-0.183867263539641	0.0699343346862106	-16.9118245674111	5.91471089482836e-52	1.18970184855976e-50	107.152622215217	NOT
CLEC12A	-1.64508982640854	1.04659300255007	-16.9107425410554	5.98654879172449e-52	1.20292405486721e-50	107.140589204636	DOWN
PARD6B	-1.33576495236359	1.64135127564715	-16.9086011770306	6.13129613261309e-52	1.23075467786221e-50	107.116776212455	DOWN
RNF180	-0.920210314627585	0.700113871511414	-16.9028473206634	6.53777579865371e-52	1.31101359657235e-50	107.052795269029	NOT
HMGB3	2.25876413461669	4.6348403657364	16.898926006176	6.83010399927551e-52	1.36824197188739e-50	107.009195494996	UP
ITLN1	-2.09701839034105	0.474439730868723	-16.8924419691863	7.34238325562667e-52	1.46937115466917e-50	106.937108654648	DOWN
MLPH	-2.78821657185051	1.99057049707569	-16.8885458678974	7.66846798024157e-52	1.5330714079769e-50	106.893797601582	DOWN
CALCOCO1	-1.44096009717911	2.93096268040242	-16.8838940610439	8.07679047841696e-52	1.61306680760441e-50	106.842089862247	DOWN
KCNA10	-0.0961166941577179	0.0216250836208529	-16.8785098126872	8.57657871292661e-52	1.71114898369645e-50	106.782246186477	NOT
ARNTL2	2.44417479431	3.32273373252739	16.8782204173076	8.60429935184634e-52	1.71494387081491e-50	106.779029848022	UP
TICRR	1.56299080344989	1.56872880446797	16.8741753861757	9.00126000776927e-52	1.79225088154695e-50	106.73407521938	UP
GIMAP7	-2.45189395232898	2.83388076606121	-16.8705306287041	9.37457432288987e-52	1.86469837591125e-50	106.693571964066	DOWN
CENPL	1.17808594275553	1.79533158952849	16.8666608336477	9.78786936339495e-52	1.944944363823e-50	106.650570950325	UP
TP63	4.41189663417593	5.12916432958695	16.8615812565115	1.03581028089478e-51	2.05618250322235e-50	106.594131620107	UP
SLC27A3	-1.31513385131816	2.64973034237378	-16.8572957563548	1.08649083948875e-51	2.15461845352135e-50	106.546519487049	DOWN
UNC13B	-1.89885341828469	3.08481489439845	-16.8462111618756	1.22935786127932e-51	2.43548765442592e-50	106.423386846246	DOWN
SNRPB	1.44502925000787	7.52818414645891	16.8377427627741	1.35101483473598e-51	2.67381570505176e-50	106.329333393609	UP
MTX2	1.13404141968207	4.66345655799992	16.8292892068137	1.48444348694061e-51	2.9349398209201e-50	106.23545978551	UP
COQ3	1.40533395579121	3.08744364415931	16.8286594060976	1.49489530731564e-51	2.95264291561181e-50	106.228466682029	UP
PTGIR	-1.32395386635937	1.14683658262339	-16.8183833531347	1.67619088561679e-51	3.30741488861644e-50	106.114376487276	DOWN
C5AR1	-2.30444484699995	3.04698588333052	-16.8160446287653	1.72042699334102e-51	3.39130568927382e-50	106.08841383032	DOWN
SCIMP	-1.62261805450505	1.16659567166122	-16.8128349418292	1.78304046929654e-51	3.51121815492243e-50	106.052784314791	DOWN
NKX2-1	-3.50430852837893	1.92505202059506	-16.8126092571299	1.7875277022434e-51	3.51654152361496e-50	106.05027915632	DOWN
RASSF3	-1.42961818428941	3.27398833780759	-16.8116111489434	1.80750840916846e-51	3.55230366515739e-50	106.039200026255	DOWN
IL5RA	-0.814045416863501	0.283995882907659	-16.7916825976418	2.25657535227287e-51	4.43043957609591e-50	105.818034526243	NOT
LATS2	-1.32984796097237	2.27802445002545	-16.7897731526249	2.30505639950385e-51	4.52112156686765e-50	105.796848061442	DOWN
GSTM5	-1.29513725960528	0.591521094053344	-16.7852745095391	2.42342803573806e-51	4.74856992449986e-50	105.746935906179	DOWN
TCF19	1.55832637564156	3.44964608262624	16.7836646721631	2.46724568812991e-51	4.82962730927674e-50	105.729075905791	UP
SH2D4B	-0.250751322032932	0.101901183813706	-16.7782859235509	2.61946514455588e-51	5.12250961602039e-50	105.669406501346	NOT
CTHRC1	2.91950381855662	4.81249338377722	16.775438931109	2.70379388218156e-51	5.28217889054142e-50	105.637825739024	UP
ALDOA	1.41790121229264	7.94927229261075	16.7713335234344	2.83019135627445e-51	5.52363683315664e-50	105.592288815637	UP
RBP4	-2.81944592373857	1.39933678952991	-16.7688573646647	2.90926182164429e-51	5.67234115017332e-50	105.564825149862	DOWN
IFT57	-1.57556327544408	3.80473414538045	-16.756458456248	3.33961957285737e-51	6.50023201427722e-50	105.42732552767	DOWN
FAM220A	1.21397584629005	3.73598171449639	16.7564355623119	3.34047028736953e-51	6.50023201427722e-50	105.42707167209	UP
E2F7	1.6983514062705	1.71109139652424	16.7529545051968	3.47237246031365e-51	6.75023727196278e-50	105.388473852997	UP
DSG2	2.10130052392157	5.50426101941173	16.7520235785913	3.50851936268557e-51	6.81378656918797e-50	105.378152214803	UP
HSPE1	1.63003952004352	5.70160370368568	16.7518203337716	3.51646096942236e-51	6.82248805406039e-50	105.375898764755	UP
KLF6	-1.99924020572504	4.52851249178583	-16.7436987455397	3.84893011100255e-51	7.46018784150268e-50	105.28585894644	DOWN
EIF3B	1.21113129585658	4.9830309744095	16.7321936730871	4.37430488273748e-51	8.47016678276239e-50	105.158332336013	UP
FOSB	-3.92753223715935	3.01882328663456	-16.731710763525	4.3978581523167e-51	8.50741706560026e-50	105.152980201893	DOWN
NRGN	-2.98163260528546	2.9098685771921	-16.7153259731674	5.27663925906295e-51	1.01973640269264e-49	104.971415599131	DOWN
SCN2B	-0.687237153400485	0.253795150292396	-16.712675153119	5.43444166274476e-51	1.04920385951053e-49	104.9420465138	NOT
REPS2	-1.05248037051872	1.07328938976398	-16.7112030187923	5.52410296814272e-51	1.06547081906095e-49	104.925737029301	DOWN
PSMD2	1.70028101409777	6.47454765610982	16.710968846465	5.53850089798198e-51	1.06720361389072e-49	104.923142723469	UP
AHCY	1.64479650719301	6.05193327776346	16.7102749085353	5.58138757785752e-51	1.07441710873757e-49	104.91545491931	UP
HSPD1	1.56491875368422	6.47066248342445	16.7046937897382	5.93858727739352e-51	1.14206275523884e-49	104.853628161248	UP
YDJC	1.77727324070468	4.15843091626358	16.7042388827046	5.96868867455807e-51	1.14673285724063e-49	104.848589068209	UP
KNDC1	-1.23595110770171	0.557586349974483	-16.7026078748659	6.07787067296198e-51	1.1665724119321e-49	104.830522446029	DOWN
PLEKHH2	-1.50806287377088	1.16212472599302	-16.6983488539305	6.37246833863597e-51	1.22192700283261e-49	104.783348109904	DOWN
SLC16A4	-1.86755418053902	1.46489010267883	-16.6951437412926	6.60352929977391e-51	1.26500261960295e-49	104.747849793752	DOWN
TFAP4	1.14630841302784	1.83114657226923	16.686178564191	7.29522263088516e-51	1.39614979126222e-49	104.648567500877	UP
HN1L	1.20700023056318	5.05995012861493	16.6852760680684	7.36873997810133e-51	1.40885162413514e-49	104.638574027803	UP
LYPD3	4.17845541738042	4.75970908666666	16.6771620995799	8.0638229559088e-51	1.54025269483405e-49	104.548734770584	UP
FIGNL1	1.43992249192002	2.459608683039	16.6727892874878	8.46517842176829e-51	1.61534943901158e-49	104.500324155243	UP
GJA4	-1.8344640589757	2.24179038872249	-16.6548685852952	1.03292751894043e-50	1.96915544036303e-49	104.301970646708	DOWN
ITGA9	-1.67549068399589	1.40685116452459	-16.6530631648586	1.0538430956263e-50	2.00708744937059e-49	104.281991401783	DOWN
SUV39H2	1.17833905439477	2.20539796637476	16.6514221555714	1.07322053425505e-50	2.04201961112313e-49	104.263832188444	UP
SLC16A1	2.35631194776626	4.03180428793216	16.6501204259658	1.08884432655721e-50	2.06974921553479e-49	104.249427820814	UP
DUSP1	-2.81893107882949	6.18395703750229	-16.6426256219849	1.18331934930663e-50	2.24716676430948e-49	104.166500799081	DOWN
MYO9A	-0.738279346027499	1.29309724573619	-16.6422798598839	1.18787004429026e-50	2.2536375662223e-49	104.162675374731	NOT
CREBRF	-0.893098014076108	1.36177084373291	-16.6285451194084	1.38349272153342e-50	2.62225081989103e-49	104.010738802736	NOT
TCTEX1D1	-0.843234113475985	0.349860175001898	-16.6263371751286	1.41781174114706e-50	2.684717102929e-49	103.986317909638	NOT
C5	-1.5495643852191	1.22194696468037	-16.624814566952	1.44197210507304e-50	2.72784588629556e-49	103.96947777508	DOWN
C7	-3.73030942538713	2.68578612687305	-16.6221675069651	1.48495737433063e-50	2.80646977591614e-49	103.940202347051	DOWN
MIF	2.06984536856369	5.77983745563684	16.6180702010313	1.55402883957104e-50	2.93419698138164e-49	103.894890804776	UP
POP7	1.349617125943	5.08650062506296	16.616345768831	1.58404937102973e-50	2.98801733987924e-49	103.875821647039	UP
TMEM163	-1.65089587781972	1.11346830289093	-16.6142723624227	1.62091264007447e-50	3.05463001540612e-49	103.852894318024	DOWN
CXCL16	-1.79993744326508	4.88860898981627	-16.5936493209315	2.03756555868312e-50	3.83615017122844e-49	103.62490012034	DOWN
AKAP13	-1.44212130521806	2.95672580626827	-16.5924715008656	2.06435582815897e-50	3.88287996991122e-49	103.611881775473	DOWN
EFR3B	-1.00798457564012	0.487740670423828	-16.5891511064936	2.14178820452267e-50	4.0246834211202e-49	103.575183385719	DOWN
MS4A14	-0.90137642289562	0.497420154490924	-16.5845567893488	2.25373238862282e-50	4.2309143816781e-49	103.524409078574	NOT
ILF2	1.25609419460385	6.80579015522246	16.584472914273	2.25582945167598e-50	4.2309143816781e-49	103.523482172622	UP
PUS7	1.48099910451672	3.08647475132803	16.5830252646556	2.29233238526582e-50	4.29529049223954e-49	103.507484398506	UP
DDX39A	1.52592264060647	4.60659661969588	16.5755398144569	2.49070044550104e-50	4.66255338857707e-49	103.424771119008	UP
XXYLT1	1.90609711073049	3.44885001692	16.5736024686068	2.54477467788577e-50	4.75925981503646e-49	103.403365710188	UP
ADH1A	-0.230342664160626	0.0786469932884528	-16.560162550694	2.95358443662704e-50	5.51858354642581e-49	103.254893198531	NOT
EXOSC5	1.58110420282879	4.16338255430982	16.5598433891498	2.96405073617984e-50	5.5328947075357e-49	103.251367866417	UP
REN	-0.578017988988595	0.252402086782462	-16.5584419381522	3.01044862329119e-50	5.61418763125033e-49	103.235888260851	NOT
DSC3	4.39253417274334	4.53877615143946	16.5546127204178	3.14095268809137e-50	5.85202829751011e-49	103.193595191344	UP
C10orf32	-1.21334539059053	2.65978797686068	-16.5511761098516	3.26287735177682e-50	6.07345026989846e-49	103.15564117554	DOWN
FAM47E-STBD1	-0.0507029077859251	0.0148853558296251	-16.5498407083629	3.31151956317649e-50	6.15817675748444e-49	103.140893675183	NOT
JADE1	-1.15906939409066	1.705438831127	-16.5435180944668	3.55183180809413e-50	6.59884152696997e-49	103.071075301532	DOWN
SNRPE	1.35201703596848	5.22058249530897	16.542717204384	3.58348908432856e-50	6.65138764880269e-49	103.062231992383	UP
RMDN3	-0.97266965244176	3.3211251937151	-16.5280643785246	4.21503537141604e-50	7.81625373860329e-49	102.900462902492	NOT
CASKIN2	-1.44311844261155	2.9234670263233	-16.5261036224417	4.3075757026171e-50	7.98035077537483e-49	102.878819536367	DOWN
RARA	-1.35212536881965	3.1261402903681	-16.5205701072747	4.57982030076659e-50	8.47675284213248e-49	102.817743704098	DOWN
MCM5	1.49837365968757	3.9579762490439	16.5175430413975	4.73594890621774e-50	8.75750702057825e-49	102.784335548615	UP
FGD4	-1.08974189620209	1.35160927301742	-16.5114000661181	5.06930873687651e-50	9.36515593451826e-49	102.716545022379	DOWN
PKP1	5.05397702203369	5.9754706835224	16.5112311067611	5.07880128654915e-50	9.37390739330121e-49	102.71468059846	UP
BRIP1	1.25519358120159	1.3616552199786	16.4979932567654	5.8804407688238e-50	1.08433347460294e-48	102.568624162022	UP
ST6GALNAC3	-0.838260831517272	0.405780586469035	-16.4858242812646	6.72828601481372e-50	1.23951377499073e-48	102.434395608595	NOT
SIDT2	-1.20925589128167	2.7104062809985	-16.4853402945343	6.76442064773428e-50	1.24500709438037e-48	102.429057734975	DOWN
AZU1	-0.391836559576028	0.138710077645813	-16.4808157295941	7.11173736148145e-50	1.30771051184256e-48	102.379159010968	NOT
KCMF1	0.94139784891021	3.70194658325294	16.4760947633236	7.49311873420027e-50	1.37655504649167e-48	102.327099214241	NOT
FAM167B	-1.41665521200829	2.1585482168078	-16.4752958592608	7.55964821081195e-50	1.38748403660638e-48	102.318289908613	DOWN
PTGFRN	2.12060922401043	4.92809193755353	16.4691492475298	8.09162638090149e-50	1.48374082995656e-48	102.250517652084	UP
FAM136A	1.27363251314267	4.05861839066098	16.4685677400323	8.14384977710947e-50	1.49192905953887e-48	102.24410641922	UP
SPTBN2	1.99009990445261	2.78818514893074	16.4572260287047	9.23242983025715e-50	1.68978325732617e-48	102.119077145626	UP
DSG3	5.03207185043116	4.82560866705501	16.450089626317	9.99064052085072e-50	1.82685998095556e-48	102.040421478844	UP
PCDHGA12	-0.764335046061012	0.431921891949188	-16.4478362304791	1.02427303092594e-49	1.87122057327267e-48	102.015587504793	NOT
HLA-E	-1.70761824805037	7.85235260029151	-16.4408093093426	1.10703367226769e-49	2.02054145812414e-48	101.93815339633	DOWN
BCL2L12	1.32469384712682	3.40358293382922	16.4378552489846	1.14378806311626e-49	2.0856938298009e-48	101.905604077779	UP
GPRC5A	-3.46373791429187	4.05607216246884	-16.435430146308	1.17486974263368e-49	2.14039116144133e-48	101.87888456335	DOWN
DNA2	1.30262952120887	1.68633758559755	16.433528125699	1.1998360134701e-49	2.18385664797069e-48	101.857929245741	UP
IL17D	-0.607463789054923	0.457923799624238	-16.4258104304815	1.30669207642442e-49	2.37615444746109e-48	101.772908779188	NOT
MRPL47	1.66465538755804	5.41053508054279	16.4230805794854	1.34672035894972e-49	2.44668679406608e-48	101.742839163648	UP
PDIA4	1.57676530087319	6.89078206481456	16.4213195384517	1.37318991899975e-49	2.49247879220286e-48	101.723442000495	UP
TONSL	1.69321919359049	2.32626567502773	16.4137515199095	1.49298154316882e-49	2.70741970367469e-48	101.640091357662	UP
MGLL	-2.30873595423744	2.8492767313306	-16.4103392681941	1.55035165926685e-49	2.80887241796581e-48	101.602514680535	DOWN
FARSB	1.14689675106165	4.14914724948393	16.4056287026637	1.63318311126401e-49	2.9562263993789e-48	101.550644980504	UP
CPM	-2.70970770577795	2.53942179886021	-16.4052120283425	1.64071926310775e-49	2.9671429462734e-48	101.546057076843	DOWN
RPL39L	2.92226660751942	4.47848125167187	16.4031952107513	1.67768979788439e-49	3.03122101703915e-48	101.523850930952	UP
C10orf107	-1.49540441454397	0.55590790058125	-16.4008003901655	1.72267091535999e-49	3.10964185747033e-48	101.497483997153	DOWN
TMEM233	-0.477992343293583	0.274024098873137	-16.3977344269563	1.78201923514429e-49	3.21383011556856e-48	101.463729712222	NOT
E2F2	1.36258847667838	1.60805023317932	16.3824929883505	2.10874954689466e-49	3.79960430241202e-48	101.295963270494	UP
TSKU	2.06585038627854	4.6163796927664	16.3795968041552	2.17728514147011e-49	3.91951093229761e-48	101.264090258322	UP
MTURN	-1.59054869648375	2.08750276519064	-16.3734262607468	2.33081026734925e-49	4.19205583850259e-48	101.196188788173	DOWN
SLC24A4	-0.34405999769751	0.0951346863941033	-16.3719146873457	2.37003789508047e-49	4.25872260600057e-48	101.179556572738	NOT
TMPRSS4	3.65943618343099	3.87228418594486	16.37062029964	2.40415254054931e-49	4.31608878682223e-48	101.165314523519	UP
FAM167A	-1.95906949456841	1.14667699899708	-16.3646046786243	2.56924433085062e-49	4.60827518195882e-48	101.099130172577	DOWN
ZEB1	-1.37901580117855	1.71579963775653	-16.3541964886889	2.8820506954918e-49	5.1646348463213e-48	100.984638147022	DOWN
TRPC3	-0.280464618293219	0.121286598267157	-16.3498749747939	3.02284260722224e-49	5.41201393947001e-48	100.937108045498	NOT
MRPL36	1.51478306933371	4.33645407508579	16.3491265084014	3.047915363327e-49	5.45195169164263e-48	100.928876488763	UP
GYLTL1B	2.49607522400775	3.83414442237265	16.3471723716864	3.11435945565852e-49	5.56575281867097e-48	100.907385704442	UP
ANKRD44	-1.14993355530734	1.11908138909285	-16.3464928590865	3.13780125750862e-49	5.60256688297191e-48	100.899912914112	DOWN
TRAF7	1.16209030747968	4.91812746139722	16.3450353954155	3.18867645931496e-49	5.68825252181144e-48	100.883885138616	UP
ANG	-1.53884162481025	1.9819591642272	-16.3393096115969	3.39664172062897e-49	6.05376144638682e-48	100.820923271684	DOWN
XPOT	1.50476255995818	4.50248186677823	16.328669759977	3.81970423520882e-49	6.80162690916316e-48	100.703945524016	UP
OTUD1	-1.51326878230547	3.04554399225917	-16.322770023554	4.07655214118964e-49	7.25243644468683e-48	100.639093369966	DOWN
HDAC1	1.21819278851429	5.49847280786075	16.3220288870939	4.1100134538187e-49	7.30537287661625e-48	100.630947087462	UP
HGF	-1.41671034757543	0.807068566495121	-16.3210594111145	4.15419817233282e-49	7.37725715072293e-48	100.620291179068	DOWN
PRIM2	1.21112878363962	2.4246829329472	16.3174477890074	4.323014729978e-49	7.67014098625799e-48	100.580596283571	UP
PSMD14	1.16606015029939	3.70903694881679	16.3155933533334	4.41233900728121e-49	7.8215851179431e-48	100.560215588685	UP
DIXDC1	-1.0835667876107	1.29283626283363	-16.3148688687982	4.44773424617541e-49	7.87724505486161e-48	100.552253546687	DOWN
CCT7	1.09106400331789	6.38246386177362	16.3136809311946	4.50638619306271e-49	7.97395732833502e-48	100.539198447665	UP
LRP2	-1.19793399712955	0.432553473176966	-16.308721451001	4.75970580948198e-49	8.41464761583038e-48	100.4846987133	DOWN
EMR1	-1.47705571403354	0.673517270922428	-16.3066250020989	4.87101631413452e-49	8.60371627098743e-48	100.461662558541	DOWN
SIAH2	1.82700801029171	4.90021517009597	16.3064640637883	4.87966791657007e-49	8.61128146566063e-48	100.459894182042	UP
ANKRD29	-1.92594072356821	1.56169648956796	-16.3049203406654	4.96343732938078e-49	8.75127698003166e-48	100.44293219046	DOWN
GANC	-0.779772611555357	1.41711144710384	-16.2998769842044	5.24724701364842e-49	9.24340778668791e-48	100.387521099414	NOT
PTPRN2	-1.59722532260545	1.11004836486578	-16.2915602082912	5.7510738551592e-49	1.01218899850802e-47	100.296158106669	DOWN
TOMM40	1.37107806852674	4.64639574850742	16.291335550522	5.76533332684171e-49	1.01379349276275e-47	100.293690378828	UP
CRIP1	-1.53537662935006	1.14635769213232	-16.2876244555292	6.006055754529e-49	1.05518156001137e-47	100.25292798562	DOWN
RSRC1	1.3315499577733	3.17931312740451	16.2871108863866	6.04014961201172e-49	1.06022643946549e-47	100.247287234155	UP
PRKCZ	-1.20937232677018	2.13027916401372	-16.2860460341746	6.11145773737017e-49	1.07178874483132e-47	100.235591699773	DOWN
NOP2	1.50311499221732	3.92990034269236	16.285503057194	6.1481411736483e-49	1.07726363391071e-47	100.229628151998	UP
POLE2	1.42344617663768	1.83023385480888	16.2728526756263	7.0678591324609e-49	1.23731473551571e-47	100.090707845743	UP
COL7A1	3.72071249018883	3.91468508440114	16.2703361286388	7.26657948359727e-49	1.27097439911863e-47	100.063076837096	UP
KLF9	-2.02123031472813	3.05967557413956	-16.2621241663994	7.95465514097193e-49	1.39009008988332e-47	99.9729220588962	DOWN
FANCE	1.66856645523801	3.32121710838226	16.2540404501262	8.69545754123442e-49	1.51820070020206e-47	99.8841907299887	UP
WWC1	-1.33123177137316	2.03574074966674	-16.2521991032339	8.87360715960819e-49	1.54793402062121e-47	99.8639812443849	DOWN
WDR53	1.42376883900964	3.42028712165097	16.2446790690234	9.63978633006204e-49	1.68010139821559e-47	99.7814543011696	UP
E2F8	1.29952158831348	1.45082770506506	16.2366783854541	1.0527547665253e-48	1.83320688672674e-47	99.693667244636	UP
COL6A5	-1.01432416362095	0.460136461267433	-16.2364219615153	1.05573117440209e-48	1.8367672471151e-47	99.6908538975234	DOWN
HPGD	-2.76068960748128	1.97872205229802	-16.2350632364572	1.07164312514409e-48	1.86280681506529e-47	99.6759469482592	DOWN
APBB1	-1.62335458961729	1.89176936200616	-16.2209035740797	1.25240397370963e-48	2.17510018764443e-47	99.5206233889438	DOWN
C1orf131	1.02350986441499	2.08120414997359	16.2098723065512	1.41406187646703e-48	2.45369610113715e-47	99.3996495327036	UP
SNX22	-1.15171461435711	0.883203498001488	-16.2052237267029	1.48827301880497e-48	2.58019681149371e-47	99.3486797723385	DOWN
CSF3R	-2.27179262782725	1.89345769749156	-16.2036081392338	1.51496468806531e-48	2.62416379008289e-47	99.3309667264298	DOWN
MRPL37	1.08673913384289	5.01016457364841	16.20190452274	1.5436284008287e-48	2.67146646506895e-47	99.3122892173862	UP
CXCL2	-3.64714255597918	3.11107073993992	-16.2004353265039	1.5687822334062e-48	2.71261713902657e-47	99.2961823175289	DOWN
CPSF3	1.07313503152632	3.97651378369742	16.1885773465248	1.78736271258235e-48	3.08786098075576e-47	99.1662013017927	UP
MZT2A	1.41076049354025	3.07651388762291	16.1868332910736	1.82197952188954e-48	3.14490896107589e-47	99.147086702645	UP
MASP1	-0.938374270429055	0.344536210012238	-16.185952737165	1.83971055099552e-48	3.17273616633628e-47	99.1374362333397	NOT
RNF125	-0.96315574446507	0.88967597787577	-16.184189577407	1.87573325183874e-48	3.23203268009137e-47	99.1181133632554	NOT
R3HDM1	1.03391168562585	2.71450699450178	16.1804346423194	1.95481263138044e-48	3.36535079386649e-47	99.0769646492232	UP
POLD2	1.30479785528407	5.09519043468985	16.178434722043	1.99828039528934e-48	3.43718177591129e-47	99.0550497617158	UP
C6	-1.23456760018009	0.357448386463278	-16.1748887418712	2.07773636112835e-48	3.57073575854943e-47	99.0161956874223	DOWN
DNALI1	-2.06784031351816	1.22770325099838	-16.172905940305	2.12353219901291e-48	3.64428867829579e-47	98.9944710125845	DOWN
RCCD1	1.33039794408551	2.20073158799061	16.1728759393641	2.12423279797172e-48	3.64428867829579e-47	98.9941423128502	UP
MEF2C	-1.36961579764207	1.34371689978483	-16.1698339489475	2.19648195238819e-48	3.76496106482401e-47	98.960814429459	DOWN
TNFRSF10C	-1.29208722645319	0.898712135299757	-16.1655862039488	2.30148987459953e-48	3.94152636039149e-47	98.9142800745689	DOWN
KIF1C	-1.35511009792142	3.93575002601516	-16.1638533916451	2.34575192863818e-48	4.01384218900311e-47	98.8952982326129	DOWN
ALOX15B	-2.94084163899465	2.26770265617195	-16.1630221381433	2.36728556086747e-48	4.04717545323674e-47	98.8861926419456	DOWN
RAN	1.18360076195845	6.16673878652017	16.161540983061	2.40614501362705e-48	4.11004597128391e-47	98.869968409227	UP
TPPP3	-2.99761307489412	3.10356934655321	-16.1587712911062	2.48052675894709e-48	4.2334323352697e-47	98.8396312526508	DOWN
RHNO1	1.39046265046776	4.18108678447742	16.1526323205611	2.65367470450643e-48	4.52502039578121e-47	98.7723960800856	UP
TMPRSS2	-2.84493208643005	2.13949361675522	-16.1413904682209	3.00261395631489e-48	5.11560296515808e-47	98.6492966756112	DOWN
LILRB3	-1.17717655282382	0.991649287844234	-16.1287628142478	3.44944733981737e-48	5.87180535081866e-47	98.5110589259413	DOWN
ARHGEF19	1.88330334888691	3.65879041989728	16.1233136639493	3.6622149399101e-48	6.22860922308093e-47	98.4514177521001	UP
KMO	-0.902365754609576	0.569307786450564	-16.1184609220676	3.86269557659306e-48	6.56391855222435e-47	98.3983103372301	NOT
PXMP4	-1.35378003753368	2.30465559570426	-16.118349883118	3.86740886422117e-48	6.56626731537706e-47	98.3970952163552	DOWN
WDR43	1.17186305727088	4.20167994995189	16.1151753368846	4.00461446505885e-48	6.79337008048537e-47	98.3623568005423	UP
TRAP1	1.24124354449408	3.7784361165345	16.114119807921	4.05130277205601e-48	6.86666210169975e-47	98.3508069017252	UP
THOC3	1.65442635518936	2.6214372312177	16.1080979496622	4.32824378232781e-48	7.32975441900738e-47	98.284919175832	UP
SCEL	-3.03284250787476	2.14110146668868	-16.1037789413806	4.53843234143559e-48	7.67910543471059e-47	98.237668474929	DOWN
INTS8	0.998116066312392	2.7812841786527	16.1031954445973	4.56759912276682e-48	7.72182795094165e-47	98.2312852658446	NOT
GINS3	1.22778343138988	1.89833720226966	16.0938816252719	5.05931273914859e-48	8.54577315459272e-47	98.1294071997739	UP
GRHL2	1.53490097260866	3.77364762138488	16.0818239631925	5.77514516858184e-48	9.74654636670251e-47	97.9975472867451	UP
PAG1	-1.3421567609786	1.47262497705838	-16.0793772450215	5.93229911190382e-48	1.00032061671384e-46	97.9707948430244	DOWN
APOBR	-1.82871618171845	2.02070526604501	-16.0768839095574	6.09683852917619e-48	1.02718701783864e-46	97.943534187177	DOWN
NINJ2	-1.88514115465752	1.97825562569625	-16.0651787906742	6.932265266727e-48	1.16694118648781e-46	97.8155776237385	DOWN
CLIC3	-2.86807481487623	2.76577888235291	-16.0601208867643	7.32773482627859e-48	1.23245997351198e-46	97.7602966204157	DOWN
PTPLAD2	-1.30279619579397	1.4353577891165	-16.0435674221483	8.78632990996316e-48	1.47652289160438e-46	97.5794172392891	DOWN
HSD17B11	-1.79395403209154	4.06266526241868	-16.0427086648494	8.86944920599032e-48	1.48922131813016e-46	97.5700354491496	DOWN
KCNIP1	-0.393627442724916	0.138481665868533	-16.041289108212	9.0085726241545e-48	1.5112934771688e-46	97.5545274104586	NOT
PRICKLE2	-1.19068562700789	1.26256683730038	-16.0310962313046	1.00735828628165e-47	1.68852436557686e-46	97.4431892104289	DOWN
EIF4EBP1	2.55831065298357	6.11164370863999	16.0177844983814	1.16558578562401e-47	1.95208385779273e-46	97.2978218277094	UP
XPO1	1.16940635998814	4.45326719027924	16.0146491980689	1.20632606270989e-47	2.01859926554647e-46	97.2635899384238	UP
XPO5	1.26229605735738	3.36589795796368	16.0145135734731	1.20812009038567e-47	2.01988661761512e-46	97.2621092144028	UP
NOP56	1.36106238240659	4.78836163133778	16.0077291222114	1.30134586196317e-47	2.17390929076423e-46	97.188043640202	UP
SEC22C	-0.782277514280476	2.3562436710822	-16.0034499577363	1.36380378109243e-47	2.27631669203167e-46	97.14133402942	NOT
COL4A3BP	-0.844411146360594	2.34849927566967	-16.0027538015923	1.3742439612496e-47	2.29180177361692e-46	97.1337355018064	NOT
ESCO2	1.07030240351151	1.12496399241935	16.0025434365983	1.37741444724662e-47	2.29514738665472e-46	97.1314393965364	UP
GPI	1.86699867501352	6.04529129744092	15.9935072202068	1.52072038867946e-47	2.53179394439607e-46	97.0328206687145	UP
NTN4	-2.33664118740529	2.94853717195732	-15.9862833766588	1.64591167839801e-47	2.73790810165245e-46	96.9539962256258	DOWN
CHAF1A	1.72787015522892	3.13375134672269	15.985883828058	1.65312863649238e-47	2.74759457694248e-46	96.9496368473994	UP
TRAK2	-1.17069071122435	2.69383493469619	-15.9846002016449	1.67652888858074e-47	2.78413963367342e-46	96.9356317780001	DOWN
BRI3BP	1.324362600509	2.81993668004421	15.9797932524452	1.76713338737673e-47	2.93213243535102e-46	96.8831889568456	UP
MARS	1.01336489290056	4.38874760285736	15.9796776829672	1.76937083715239e-47	2.93337577308225e-46	96.8819281884255	UP
KIAA1683	-1.14663575687736	0.61345694293118	-15.9677931058744	2.01521976803825e-47	3.33815227458571e-46	96.7522949145599	DOWN
GSG2	1.18549168449736	1.41960624805688	15.9676361730246	2.01868441066486e-47	3.34108371981743e-46	96.7505833749825	UP
FSCN1	2.54478958253742	6.36272052440744	15.9669070103731	2.0348604386726e-47	3.36503095361697e-46	96.7426310685718	UP
KCTD12	-1.93509143529579	3.68594081247656	-15.9650872221341	2.07579783849363e-47	3.42985138242972e-46	96.7227848898016	DOWN
TFG	1.21472544026909	5.0561411656499	15.9574895382856	2.25578183173756e-47	3.72411821333424e-46	96.6399352715688	UP
MRTO4	1.16708679555913	4.3291970755659	15.9518298272119	2.39990405585028e-47	3.9587371338009e-46	96.5782278116706	UP
STIP1	1.11242364113103	5.524434294243	15.949236890821	2.46896658328833e-47	4.06925328509862e-46	96.5499598683171	UP
OLA1	1.28812249393325	4.14193577217456	15.9432286649184	2.63671286649728e-47	4.34209557430195e-46	96.4844652271267	UP
NUP37	1.13002396076343	3.14423380455193	15.9356572690896	2.86439061405385e-47	4.71309413891732e-46	96.4019436045239	UP
NIFK	1.19190416383307	4.4333337156667	15.9296845226965	3.05775447348663e-47	5.02706056558536e-46	96.336856004381	UP
GPRIN3	-1.16164263263785	0.958758425534137	-15.9295658917525	3.06172418599339e-47	5.02939226285848e-46	96.335563322302	DOWN
DDO	-1.25978935712588	0.821230625592279	-15.9261098841615	3.1796565008185e-47	5.21876677303365e-46	96.2979059031006	DOWN
MTHFD2	1.86361293257009	4.5884984167288	15.9258341090008	3.18926003761364e-47	5.23017419812313e-46	96.2949011254254	UP
TPBG	1.78906837539765	3.19760625267419	15.916720492121	3.52345060328599e-47	5.77342130440344e-46	96.1956121669491	UP
SFTPD	-5.39122131891748	4.24699042660039	-15.9135526566319	3.64761793392631e-47	5.97191401275377e-46	96.1611048445718	DOWN
P3H4	1.82877390576657	3.51146140932295	15.9110059820101	3.75059688511909e-47	6.13541624891846e-46	96.1333656763031	UP
MVB12B	-1.43864771720795	1.70286668520488	-15.905810142343	3.96978435312394e-47	6.48858948331502e-46	96.0767760473909	DOWN
GPT2	1.9138603059407	2.73509506265694	15.9039780921535	4.05008021932545e-47	6.61434807649903e-46	96.0568241976373	UP
CMSS1	1.44945087554865	3.17479924742885	15.888158731214	4.81440671058414e-47	7.85609148005253e-46	95.8845794774482	UP
MTBP	0.867437729419041	1.09743061465761	15.882305697641	5.13233015862365e-47	8.36794806342344e-46	95.8208663731488	NOT
CSTF2	1.29826724582869	3.68505356111379	15.8819710230405	5.15112937400148e-47	8.39165803473696e-46	95.8172235400899	UP
EPT1	1.68204323570439	3.42064160745578	15.8795982494829	5.28639715193826e-47	8.60491004616077e-46	95.7913974218872	UP
FGF18	-1.08337740898644	0.496117705587058	-15.8691548933763	5.92515530881197e-47	9.63668823822619e-46	95.6777451462183	DOWN
PPAP2C	1.96764190847036	3.21375478686181	15.8621156211483	6.39860235029794e-47	1.03981244459252e-45	95.6011542234987	UP
KIF18A	1.28342092960852	1.80157491514575	15.8586359892593	6.646394169668e-47	1.07919046023472e-45	95.5632986777652	UP
ATP1B2	-1.06176969867262	0.615132348697903	-15.846355017139	7.60000536956734e-47	1.23301486292108e-45	95.4297163763156	DOWN
NXPH4	3.24855261680895	3.18772104844675	15.8457513034086	7.65025417915629e-47	1.24014646693691e-45	95.4231506659203	UP
SLC35A1	-1.20487835187986	2.52507966773584	-15.8410974460445	8.0489014373925e-47	1.30369716626032e-45	95.3725405914846	DOWN
MYO7B	-0.704660062232681	0.23723983071442	-15.8352596524665	8.57839895374747e-47	1.38832019849154e-45	95.3090631818147	NOT
NR4A3	-2.15522220678749	1.24867706028	-15.831340426184	8.95324088493788e-47	1.4477956056103e-45	95.2664522485149	DOWN
C2	-2.11091598553556	2.84436894591619	-15.8311466290419	8.97219431381817e-47	1.44967126486872e-45	95.2643453331616	DOWN
APOLD1	-1.57015009766069	1.77106685177679	-15.8262717038856	9.46236090066954e-47	1.52761718324323e-45	95.2113494918311	DOWN
NR2F1	-1.80124346156747	2.13984889807439	-15.825994324877	9.49104096117087e-47	1.53099344866285e-45	95.2083342572017	DOWN
DONSON	1.28062753453149	2.52507327090249	15.8257907216807	9.51214803942793e-47	1.53314359896323e-45	95.2061210113715	UP
MYADM	-2.65507892902192	4.74790476960411	-15.8166903929588	1.05049730453544e-46	1.69178127998387e-45	95.1072077388752	DOWN
TLR3	-1.21403415735436	1.08574025973172	-15.8156079725884	1.06297420400037e-46	1.71047734769431e-45	95.0954441092782	DOWN
GJB2	4.56501743776087	5.20235852319077	15.8134357262001	1.08846128493347e-46	1.75006108063691e-45	95.0718372723518	UP
BMPR2	-1.23787722162952	3.12056210480318	-15.802438616781	1.22715667740583e-46	1.97145170538091e-45	94.9523450190126	DOWN
ZNF106	-1.15730627235148	2.75657668705152	-15.8008151137243	1.24907494279173e-46	2.00502974530217e-45	94.9347070104986	DOWN
MRPL30	1.04098307380271	3.77670623228202	15.800365210454	1.25521773827602e-46	2.01325077761569e-45	94.9298193060454	UP
CFLAR	-1.22789888854159	2.63870225673246	-15.7988705362984	1.2758426598755e-46	2.04466752125739e-45	94.9135816879848	DOWN
ARHGEF38	-0.826724205414932	0.45332189243118	-15.7943385721662	1.34046907658837e-46	2.14649280566287e-45	94.8643515238787	NOT
KNOP1	0.948992168518352	2.0178504852745	15.7940203280532	1.34512814205113e-46	2.1522050272818e-45	94.860894676095	NOT
NABP2	1.04469442403037	4.14690706343204	15.7934331096729	1.35376742416102e-46	2.16427116504964e-45	94.8545162304242	UP
CCIN	-0.371651053136771	0.19294672513508	-15.7933475094224	1.35503140874749e-46	2.16438212691284e-45	94.8535864363075	NOT
CCT6A	1.5283037270699	6.15526875347239	15.7932797467599	1.3560328362101e-46	2.16438212691284e-45	94.8528503962832	UP
JPH4	-0.823983375132206	0.30453091431369	-15.7913384227029	1.38503839553087e-46	2.20888971300199e-45	94.8317641794658	NOT
NIPSNAP1	1.51545331929249	5.04480820917064	15.7905838941574	1.39647824646907e-46	2.22533380714619e-45	94.8235689252189	UP
ARHGEF3	-1.15135104587341	2.49929991859579	-15.7785584473345	1.59206546797377e-46	2.53495916839248e-45	94.6929752515676	DOWN
SGOL2	1.18818546050274	1.73471584300831	15.7757066817577	1.64232246008451e-46	2.61287008338868e-45	94.6620111838939	UP
TBXA2R	-0.81858440138301	0.801304314758226	-15.773998756779	1.67317617858283e-46	2.65981038969554e-45	94.643467781112	NOT
CD81	-1.06397284820965	5.95707083598261	-15.7737937486759	1.67691832357883e-46	2.66361111961208e-45	94.6412420034056	DOWN
F2RL3	-1.42941543107036	1.03229017122665	-15.7705283876756	1.73766153661712e-46	2.75787312478233e-45	94.6057913674276	DOWN
SPDL1	1.01700358490523	1.91473122974559	15.7667221148663	1.81124348100696e-46	2.87234364421635e-45	94.5644717602838	UP
TFB2M	1.22846690657731	3.77000803156637	15.7657345562593	1.83083748343497e-46	2.90108267471624e-45	94.5537517709567	UP
MRPL12	1.64071212255559	4.67973262674996	15.7609842776173	1.9280833302561e-46	3.05272117317335e-45	94.5021908268568	UP
PRICKLE3	1.30677242620112	2.98257605991212	15.7490533833182	2.19566434802782e-46	3.47359033935187e-45	94.3727151092445	UP
CBX3	1.15151602372957	5.41064234643803	15.7457913076364	2.27506986286235e-46	3.59632535178369e-45	94.3373210384708	UP
NAA50	1.34192359221649	5.14789143947499	15.7425631371882	2.35647044909228e-46	3.72201486318165e-45	94.3022975650132	UP
GID8	1.03914605955157	4.65317366893091	15.7419486251153	2.37229192622647e-46	3.74400467972587e-45	94.2956308299004	UP
CKAP4	1.50939552263613	5.85191864848326	15.741307474508	2.38891224799527e-46	3.76721905859863e-45	94.288675202522	UP
OLFML1	-1.69667161058959	1.73862255664794	-15.7378386343689	2.48086939440482e-46	3.90910451658736e-45	94.2510447747117	DOWN
SH3D19	-1.25524026901659	2.944789392054	-15.7280155025157	2.76088919624278e-46	4.34685685593751e-45	94.1444991473175	DOWN
NELFCD	1.16791204813841	4.22533701407394	15.7220569715904	2.94588958894632e-46	4.63442742037589e-45	94.0798827757024	UP
TIMM8A	1.15491994398662	2.27376196542323	15.7170102933379	3.11222004955678e-46	4.89219151649627e-45	94.0251620911099	UP
LMCD1	-1.42259412445491	2.16667087352932	-15.71642018286	3.13227114853721e-46	4.91978716175024e-45	94.0187640095297	DOWN
LILRA6	-1.08959292881492	0.810814450488083	-15.7049990398542	3.54675932098252e-46	5.5663789598095e-45	93.8949518851882	DOWN
ENPP4	-1.97481555036425	2.03889947216645	-15.6998418761586	3.7514391457045e-46	5.88292509467995e-45	93.8390562777336	DOWN
MFSD2A	-2.1188306798869	2.90262440725519	-15.6986504359419	3.8003772639073e-46	5.95493136932755e-45	93.8261439148632	DOWN
HNRNPL	0.775648942397877	5.19019171673237	15.6907522819339	4.14129811454462e-46	6.48397684145382e-45	93.740556216728	NOT
MSRA	-1.1020109658194	1.39056169629489	-15.6874098325788	4.29460923623139e-46	6.718677560682e-45	93.704340963942	DOWN
CD83	-1.92937909674259	3.43245403130842	-15.6821986291104	4.54501024368799e-46	7.10477731352717e-45	93.6478837138814	DOWN
RMDN2	-0.812568231406551	0.918578938838089	-15.6799029231132	4.65989299465796e-46	7.27859038912026e-45	93.6230147071379	NOT
SHROOM3	-1.56586783436463	1.79340457453558	-15.6789989153274	4.70592285156721e-46	7.34466755741036e-45	93.6132221190231	DOWN
HSPB2	-0.907358516173638	0.688857748718768	-15.6737971839541	4.97973652047879e-46	7.76586758636692e-45	93.5568789774942	NOT
PAPSS2	-2.49364116943238	3.40175149496622	-15.673157374999	5.01449505699028e-46	7.81389142793616e-45	93.5499493059543	DOWN
LRRC70	-0.327753101220489	0.212982118801357	-15.6677620287146	5.31740052002048e-46	8.27935221569066e-45	93.4915174323298	NOT
USP5	1.09469250078216	5.26803918367456	15.6669175201493	5.36643801018521e-46	8.34911018601191e-45	93.4823720555313	UP
SASS6	1.02024338390405	1.73887743575798	15.6668163591163	5.3723422389069e-46	8.35170427549944e-45	93.4812765721207	UP
DCSTAMP	-1.1102711444307	0.539826217211176	-15.66544787012	5.45285346556854e-46	8.47018498922672e-45	93.4664573265076	DOWN
B3GNT7	-2.19182129403909	2.33336611154888	-15.6635659644575	5.56553986545103e-46	8.63841904155676e-45	93.4460791433789	DOWN
SNRPA	1.0247906388822	4.89438455753354	15.6618392538257	5.67097619901487e-46	8.79514420416845e-45	93.4273823081485	UP
BTK	-1.67557805253783	1.58916461679696	-15.6606556904285	5.74439584808268e-46	8.90200715073944e-45	93.414567129184	DOWN
JUP	2.0486847152688	7.35615872704497	15.6482507058087	6.5733625023947e-46	1.01786427059862e-44	93.280272867187	UP
DDAH1	-1.93418271333524	2.40057560489708	-15.6463261077504	6.71226105517748e-46	1.0385564357901e-44	93.2594411370796	DOWN
SMUG1	1.01397338356781	2.95087933114218	15.6451781382349	6.79650056361012e-46	1.05076564007751e-44	93.2470160524802	UP
S100A2	5.44707006476444	6.97946107379799	15.6399338135999	7.1949536850703e-46	1.11149629341776e-44	93.1902583717984	UP
RASGEF1B	-1.36390848665498	1.507384194168	-15.6365585127717	7.46364499055622e-46	1.15210156659236e-44	93.1537323999642	DOWN
PFKP	1.71950096315867	4.84236631871316	15.6357778411658	7.52720260794804e-46	1.16100326923217e-44	93.1452847562092	UP
CLEC19A	-0.127396231730454	0.0294501003625852	-15.6298534347811	8.0274632738137e-46	1.23719590346689e-44	93.0811820461488	NOT
HMGCLL1	-0.645516411196479	0.222335007761786	-15.6236551129471	8.58639397086432e-46	1.32230467151311e-44	93.0141255056458	NOT
METTL1	1.17304295916275	3.36544747784724	15.6224810118647	8.69656220046774e-46	1.33822509052006e-44	93.0014246426408	UP
CDH3	3.08062798794703	4.74807649850425	15.6219883935188	8.7432045299055e-46	1.34435294612712e-44	92.9960958424005	UP
GSS	1.19363953455482	5.25254282869559	15.6192572459612	9.00636109565896e-46	1.383736476365e-44	92.9665533703374	UP
C10orf2	1.21688174002226	2.63637974197079	15.6189660625553	9.03487981257751e-46	1.38703700051034e-44	92.9634037937703	UP
B4GALNT4	2.60655076745744	2.54790247808163	15.6180118666171	9.12896739598621e-46	1.40039070279907e-44	92.9530829199487	UP
CARD16	-1.35903649679383	2.35760301075607	-15.6020433180862	1.085680503112e-45	1.66414728439687e-44	92.7803981799961	DOWN
TOPBP1	1.44892205867274	3.606552000456	15.5997657071453	1.11285092486177e-45	1.70446910884811e-44	92.7557735071685	UP
TDG	1.03392067134007	3.04725289355251	15.5890820980664	1.24963626128692e-45	1.91248679988259e-44	92.6402848161129	UP
SRPRB	1.34206198017457	4.7320679402454	15.5802059138362	1.37595050741259e-45	2.1041688442294e-44	92.5443573883177	UP
H2AFZ	1.43136982601615	6.5953527654616	15.5750820358627	1.45458568742071e-45	2.22269713724318e-44	92.4889917893125	UP
MMP11	3.4712984528932	3.68459759392012	15.5743020627738	1.46694280347072e-45	2.23984326429239e-44	92.4805644773549	UP
SYNPO	-2.05490221155221	3.32253674133378	-15.5735593268781	1.47880731579954e-45	2.25621128552945e-44	92.4725396505675	DOWN
C18orf63	-0.10646864662261	0.0211089386509455	-15.5604634537092	1.7044526152683e-45	2.59846635360934e-44	92.3310706996184	NOT
C11orf84	1.32345935599999	3.72743286054163	15.5594693149034	1.72292311449746e-45	2.62459508755594e-44	92.3203333354628	UP
WDR12	1.03502870980297	2.34834866134039	15.5566913651964	1.77560126942149e-45	2.70275306740049e-44	92.2903310277635	UP
TMCO2	-0.159244986368269	0.0481535140365102	-15.5534343811287	1.8394133137193e-45	2.79772494136071e-44	92.2551577125187	NOT
PSME4	1.03343671401255	3.812360453419	15.5528591073446	1.85091974069632e-45	2.8130555072171e-44	92.2489454251776	UP
CDK4	1.44062339600726	5.22464779881984	15.5514337112911	1.87974038751333e-45	2.85465658849482e-44	92.2335531902209	UP
TMEM255B	-0.875284486910907	0.806570068329521	-15.5450278658188	2.01489097067514e-45	3.05754663694753e-44	92.1643859873489	NOT
KRT16	5.8093744703265	6.04633651970988	15.530295796552	2.363635927166e-45	3.58399933817664e-44	92.0053582249535	UP
C9orf152	-1.77803840808856	0.904296854469885	-15.5285857075914	2.40783447306097e-45	3.64821161667777e-44	91.9869021797101	DOWN
SLCO2A1	-2.69619323302368	2.68534282165387	-15.5221666403473	2.5812235031825e-45	3.90791687363545e-44	91.91763178332	DOWN
PSRC1	1.38172781499997	2.28773318924341	15.5151358538035	2.7854604809111e-45	4.21389079046198e-44	91.8417728970628	UP
DOCK8	-1.65088668999433	1.58866540402054	-15.5054868693666	3.09224955878475e-45	4.67441896493596e-44	91.7376866773612	DOWN
FAM83H	1.71413192718276	4.84082254670101	15.5048844767117	3.11248400563795e-45	4.70140112790309e-44	91.7311893409889	UP
NEDD9	-2.13874506442013	3.30322013541299	-15.5044988371282	3.12550698919041e-45	4.71745740971833e-44	91.7270299294487	DOWN
SELPLG	-2.2655694135988	3.38543111251054	-15.500649279127	3.25852333515693e-45	4.9144615135894e-44	91.6855117771569	DOWN
RAD54B	0.722999303033081	0.863949816995216	15.4937426707523	3.51148586294431e-45	5.29192731883473e-44	91.6110328907909	NOT
ALDH3B2	2.98999076658717	3.35908608262317	15.492796947658	3.54761618452896e-45	5.34229260729067e-44	91.6008354927409	UP
PIFO	-1.8870917891485	0.955308475739356	-15.4925293093293	3.55790818465903e-45	5.35370123175563e-44	91.5979496873262	DOWN
PCDH17	-1.52387222373428	1.61833084923203	-15.4730597093011	4.39232703331385e-45	6.60423726015886e-44	91.3880713761344	DOWN
C11orf96	-2.53940031596123	2.94639125188003	-15.4715184160264	4.46618068701245e-45	6.71016415414553e-44	91.3714609623145	DOWN
ARRB2	-1.24691956735854	3.51321120058849	-15.470973709198	4.49257645270275e-45	6.74468141932039e-44	91.3655908485422	DOWN
PPIL6	-1.11201897793621	0.657703556591918	-15.4680729101241	4.63578909964825e-45	6.95438924903092e-44	91.3343313220021	DOWN
TWF1	1.25572346977584	4.37975268138839	15.4639470052969	4.84736605631397e-45	7.26625701156357e-44	91.2898737966792	UP
CENPK	1.24176361961002	1.56945900953387	15.4564311582218	5.25784385276647e-45	7.87557887733531e-44	91.2089008611641	UP
GNAI2	-1.08660075929693	5.17757027600926	-15.4465280466458	5.8521090455088e-45	8.75905645444719e-44	91.1022320324347	DOWN
TLR8	-1.60100520575428	1.09963288556378	-15.4395917821061	6.30780208068568e-45	9.43394496316208e-44	91.0275358425797	DOWN
GPRIN2	-2.02634033533199	1.66758070707755	-15.4382531541332	6.39973872814454e-45	9.56418876491169e-44	91.0131217630334	DOWN
CSF3	-2.84957901085058	1.18087727099074	-15.4355324382962	6.59073712255893e-45	9.84216743635467e-44	90.983827152595	DOWN
PCDH9	-0.479117095323522	0.146129794134546	-15.4335278082341	6.73509438760272e-45	1.00501272194114e-43	90.9622441130208	NOT
MTERF3	1.17981211339742	3.85870630752706	15.4244008803744	7.43326032291905e-45	1.10835421698472e-43	90.8639921424006	UP
CNOT11	0.970879738387247	4.58010397266652	15.4178389072928	7.97940973379181e-45	1.18888983123586e-43	90.7933662405584	NOT
ANXA3	-2.38464576886666	2.82918829226995	-15.4114492367954	8.54965908382753e-45	1.27289184184598e-43	90.7246062161362	DOWN
METAP1	1.26625812472612	4.35504529570274	15.4086624871345	8.8109292479595e-45	1.31080028177945e-43	90.6946211889939	UP
PVRL4	2.56035596182233	4.43863399548928	15.4070760960403	8.96320275349239e-45	1.33244836106216e-43	90.6775528053142	UP
ITM2A	-2.34703156031905	2.76910677865441	-15.401085324401	9.56229834118273e-45	1.42043726376333e-43	90.6131028427333	DOWN
FCHO2	-1.14496303224258	2.53286538859529	-15.4006864655377	9.60357524167489e-45	1.4254945418968e-43	90.608812188472	DOWN
SMAD9	-1.28313961453546	0.982992331738664	-15.4002459058985	9.64937428937347e-45	1.43121494350737e-43	90.6040729965315	DOWN
RORC	-1.79055908159392	0.960750166167128	-15.3990103036377	9.77898908382642e-45	1.44934911895027e-43	90.5907816514924	DOWN
COL13A1	-1.02415155479937	0.793073610978703	-15.3978268512525	9.90476155361526e-45	1.46688700033707e-43	90.5780516771829	DOWN
NAPSA	-5.3414431845446	4.09662287840246	-15.3973517110063	9.95571038166276e-45	1.4733255483734e-43	90.5729408723332	DOWN
PDE4C	-0.822151963240457	0.427416786274335	-15.3848431536417	1.13952294792492e-44	1.685091999212e-43	90.4384161316312	NOT
PDK1	1.35769203171053	2.13184279557131	15.3754236745042	1.26147139790663e-44	1.86402730101465e-43	90.3371418610514	UP
PLA2G10	-0.871002581882192	0.539632413129452	-15.3651079922477	1.41000498709593e-44	2.08194893675168e-43	90.2262602523069	NOT
FAM189B	1.20183403104696	3.61584604284495	15.3649607900601	1.41224616152179e-44	2.08369733053274e-43	90.2246782137256	UP
C19orf35	-0.508137866276795	0.305114591139148	-15.363816571034	1.42978867217152e-44	2.10800256588221e-43	90.2123810568482	NOT
NCBP2	1.32999291424955	4.86136778209148	15.3610356615981	1.47333554107549e-44	2.17058222613454e-43	90.1824955703952	UP
DPP3	1.05297155308403	4.27059139820401	15.358582003003	1.51285531851408e-44	2.22570246544649e-43	90.156128724596	UP
MORC2	1.11716479918111	3.58156301445892	15.3585726500787	1.51300796656772e-44	2.22570246544649e-43	90.156028221924	UP
PDE8B	-0.829560113992987	0.780718345118448	-15.3561835148511	1.55250837912812e-44	2.28210627661249e-43	90.1303563568069	NOT
PIGR	-4.27115022986096	3.4557985321146	-15.3546425005355	1.57853062264894e-44	2.31862858671058e-43	90.1137986099077	DOWN
TRPC6	-1.59606904689772	1.24794615204352	-15.3536669172685	1.59522922307405e-44	2.34141164893788e-43	90.1033165958438	DOWN
HPSE2	-0.79810686601903	0.267902850340677	-15.3418335587752	1.81237058320257e-44	2.65814352203044e-43	89.976195912091	NOT
CPOX	1.30192399014339	3.34206312929655	15.3374175666852	1.90075395583161e-44	2.78569977526786e-43	89.9287668227144	UP
FLRT3	-2.63285512160062	2.13309248294147	-15.3340404802872	1.97123459752368e-44	2.88684817135117e-43	89.8924995719389	DOWN
ST7	-0.845998594599612	2.41814001971371	-15.3202144574585	2.28802707898168e-44	3.34829916710371e-43	89.7440522438689	NOT
DNASE1L3	-1.78196332395753	1.1343411235188	-15.3061463260454	2.66252586141598e-44	3.89345028043263e-43	89.5930604487486	DOWN
TMTC3	1.4476778138112	3.39904635344616	15.2995663582382	2.85809741525647e-44	4.17633923273058e-43	89.5224574196863	UP
SNRPD1	1.22754104401373	3.74936785465126	15.2976675323722	2.91715410622817e-44	4.25947716607183e-43	89.5020852898018	UP
ROS1	-2.60139062798037	1.65975727440176	-15.2968573813565	2.94272021228596e-44	4.29213224038297e-43	89.4933936474582	DOWN
ST3GAL5	-1.71017207347656	1.90910731020383	-15.2968210116067	2.94387316811981e-44	4.29213224038297e-43	89.4930034617514	DOWN
MAPK6	1.43100354711349	4.05073292152228	15.2898199536	3.17441893907505e-44	4.62484450310771e-43	89.4179009253992	UP
CCT4	1.42628630070719	6.52338740467134	15.2861581723757	3.30208816581875e-44	4.80729408601324e-43	89.3786253554849	UP
PARD3B	-1.23127325563318	0.934810699970063	-15.2852054180665	3.3361378070337e-44	4.85328032857922e-43	89.3684069135897	DOWN
C4BPA	-4.43144955457364	2.87809912538354	-15.2829095537284	3.41963353069232e-44	4.97107788768489e-43	89.3437844544455	DOWN
GMFG	-2.11066754531836	3.44848647712099	-15.2776380398993	3.61932047390692e-44	5.25748306423384e-43	89.2872546728721	DOWN
RGS5	-2.08894707735164	2.96046324624566	-15.2761488496685	3.67780995643654e-44	5.33851177181717e-43	89.2712865643504	DOWN
APEX2	0.973673876987295	3.97845663978178	15.2743474470978	3.74982346066564e-44	5.43903753176167e-43	89.2519715405526	NOT
SACM1L	-0.76641877946474	2.67841089744047	-15.2726499962127	3.81896807148104e-44	5.53525725184075e-43	89.233771948196	NOT
HRCT1	-1.56940355386596	0.813695893291783	-15.2605218524391	4.35143253788317e-44	6.30238340828457e-43	89.1037611073072	DOWN
EXOSC4	1.34363634593899	4.27588307154057	15.2591634559981	4.41550326000776e-44	6.39048460068083e-43	89.0892020112072	UP
HBM	-0.143268082214696	0.0265102155976942	-15.2535716125015	4.68931309167134e-44	6.78178574196812e-43	89.0292749511673	NOT
NR4A1	-2.66843807459811	3.11642635137771	-15.2436737224478	5.21614694676619e-44	7.53817365210082e-43	88.9232222986468	DOWN
RRM1	1.46695038787432	4.6089521101904	15.2419727702946	5.31245253137206e-44	7.67172632222756e-43	88.9049999545279	UP
FAM216B	-1.94677204306604	0.634465149430189	-15.241851443097	5.31938929971459e-44	7.67612019589853e-43	88.9037002045597	DOWN
HDAC2	1.08649854635862	3.27880916065649	15.2348958032591	5.73255462221842e-44	8.26628505582805e-43	88.8291930556045	UP
PALB2	0.928743949167456	2.37742251200796	15.2286040153296	6.13379167775292e-44	8.83839923624748e-43	88.7618087884096	NOT
LPCAT1	-2.35018763808243	4.56712674416411	-15.2250693749056	6.37136738718981e-44	9.17402439271625e-43	88.7239581751462	DOWN
GNG7	-1.26480998662272	0.997063757153512	-15.2237003116399	6.46583393515268e-44	9.30324952771748e-43	88.7092985503426	DOWN
RNF187	1.02666073309744	5.71875733607137	15.2229102370629	6.52098425036675e-44	9.37268212493992e-43	88.70083885077	UP
PRR29	-1.26078289309665	0.712229810580297	-15.2228729332323	6.52359977446102e-44	9.37268212493992e-43	88.7004394255355	DOWN
SGPL1	1.08258482176257	4.04576898369633	15.2186048434676	6.82986808469054e-44	9.80556152115222e-43	88.6547421080523	UP
MRPS12	1.57383865492368	4.46797383708744	15.2163656947573	6.99623828029321e-44	1.00371069127467e-42	88.6307702090532	UP
ANO5	-0.735647103478228	0.348487147005708	-15.2063313730494	7.79286169526551e-44	1.11718465263326e-42	88.5233622628589	NOT
WIF1	-4.12985359342099	1.94463773018242	-15.2043736388309	7.95852723484174e-44	1.14010529689826e-42	88.5024099208258	DOWN
ZMYND19	1.33952669074122	3.5047640298735	15.2012227003664	8.23257185111627e-44	1.17850730812784e-42	88.4686898011194	UP
GATA2	-1.77695828836919	1.6353320790163	-15.1923642866456	9.05448804743602e-44	1.2952254600222e-42	88.373905728984	DOWN
SLC5A6	1.47863932268704	3.35735353693762	15.1736980501243	1.10641616618276e-43	1.58155732181251e-42	88.1742526998674	UP
FAM150B	-1.41546372974047	0.680404417446955	-15.1629506842398	1.24171539902608e-43	1.77367347431899e-42	88.0593449118398	DOWN
TBX2	-1.80899229246086	2.17074473372364	-15.1552067288334	1.34932038004551e-43	1.92598141429813e-42	87.9765693649288	DOWN
RHOA	-0.849034827780572	7.35383226070359	-15.1459145134782	1.49078304679612e-43	2.12636146298446e-42	87.8772672270292	NOT
SGCG	-1.53172455415672	0.63255089497457	-15.1452563999778	1.50134562394186e-43	2.13987888207823e-42	87.8702351807054	DOWN
GAB2	-1.80583896217972	2.16980565377603	-15.1425877286925	1.54494784500883e-43	2.20043438734206e-42	87.8417212912729	DOWN
CTSH	-2.42490550340406	5.09002882620543	-15.1408615559501	1.57382146257029e-43	2.23993997618668e-42	87.8232787907283	DOWN
ABCC9	-1.12029311690375	0.888915975459857	-15.1400530634079	1.58752956989114e-43	2.25781983273407e-42	87.8146411195445	DOWN
RASIP1	-1.92231154791156	1.85922083925062	-15.1367217862239	1.64527960064447e-43	2.33826614909183e-42	87.7790528334836	DOWN
TMEM79	2.0405381954754	3.10188909363839	15.1352023719356	1.67231102711406e-43	2.37497081891011e-42	87.7628218823717	UP
C5orf34	1.14304059967155	1.44871406863105	15.1278947414332	1.80863761761667e-43	2.5667289214154e-42	87.6847683848319	UP
TLR4	-1.89577288068466	1.87413569381055	-15.1203003165902	1.96207118002668e-43	2.78247101443784e-42	87.6036680151107	DOWN
RAB11FIP2	-0.862025126923455	1.7797777640527	-15.1174476523129	2.02300170618982e-43	2.86681593331515e-42	87.5732089230705	NOT
SLC22A31	-2.90948666128298	1.81705082965659	-15.1109888480671	2.16802126905004e-43	3.07011747525247e-42	87.5042542987116	DOWN
LIFR	-2.11199363103167	1.85786878245014	-15.100510281626	2.42567573962144e-43	3.4325140114442e-42	87.3924102336168	DOWN
CYP27A1	-2.55838575731792	3.63854775889906	-15.0923473014954	2.6473739812893e-43	3.74354633566533e-42	87.3053039789426	DOWN
SLC16A12	-0.734881885503501	0.248769973041275	-15.0889409175401	2.7457616013896e-43	3.87988908147611e-42	87.2689605802829	NOT
FANCA	1.20371430123447	1.64857532867339	15.0816611055556	2.96842349576342e-43	4.19151604215534e-42	87.1913021507389	UP
CLEC4M	-0.494425935215371	0.0785149894697427	-15.0788842044818	3.05802651569994e-43	4.31494765049944e-42	87.1616832431831	NOT
GNGT1	1.22203681048558	1.12335948247291	15.0748535826637	3.19290487810466e-43	4.50204155630895e-42	87.118695944628	UP
CTSV	2.382881717059	2.63142459278857	15.0730780823951	3.25418652990356e-43	4.58516975535804e-42	87.0997614263561	UP
MARK1	1.80943589490398	2.59032636487712	15.072453971095	3.27600535254419e-43	4.61261553638222e-42	87.0931059175164	UP
PSMD7	0.973910004178559	5.06275080855372	15.0703932990974	3.34908769664057e-43	4.71214965568728e-42	87.0711317675163	NOT
CYSLTR1	-1.01454015116142	0.726362919887081	-15.0615140998023	3.68305168551802e-43	5.17833914585815e-42	86.9764619020935	DOWN
YARS2	1.0677460189348	3.52012208779032	15.0580901433288	3.82053230176901e-43	5.36780703723954e-42	86.9399619136429	UP
NME5	-1.12270034178336	0.50590054382296	-15.055911103468	3.91067972160677e-43	5.49054976298523e-42	86.9167347500637	DOWN
ZBTB47	-1.12169105282936	2.08134850543191	-15.0536504407366	4.00644682442864e-43	5.62100212121974e-42	86.8926390122345	DOWN
TRIM71	-0.381475614346645	0.10492504401347	-15.0513659367584	4.10560036865571e-43	5.75601667616937e-42	86.8682906821224	NOT
CTSO	-1.58706922880569	3.40289777452715	-15.0407820422174	4.597873617836e-43	6.44159806359512e-42	86.7555071468073	DOWN
CELA2B	-0.333147692582105	0.168533551275978	-15.0400379394198	4.63462002474555e-43	6.48846803464377e-42	86.7475791177106	NOT
RANBP3L	-0.729775331320364	0.308615611108899	-15.0350435899039	4.88895560152565e-43	6.83968011478166e-42	86.6943711346486	NOT
LY86	-2.07640994422802	2.33927026134535	-15.0277006890427	5.2883826339675e-43	7.3932339348062e-42	86.6161558850913	DOWN
ANAPC7	1.00131739118495	3.57784041943005	15.022873387598	5.56853973121502e-43	7.77938023966764e-42	86.5647450077413	UP
SLC7A7	-1.93211757085889	2.41243580263597	-15.0215330983783	5.64891750778585e-43	7.88608087205911e-42	86.5504721149514	DOWN
KAT2A	1.544322102825	4.23411542361674	15.0210096634762	5.68062144821527e-43	7.92472823688744e-42	86.5448981409867	UP
NDUFS6	1.42943571361196	5.64371813870916	15.0208572683301	5.68988518748286e-43	7.93203796433255e-42	86.5432753248279	UP
ZBTB4	-1.11399384914517	3.98067340491979	-15.0119824785343	6.2561756755848e-43	8.71531695527403e-42	86.4487818381493	DOWN
DSN1	1.2285970260006	3.47076313431456	15.0114418270449	6.29243655025662e-43	8.75964048578097e-42	86.4430260548461	UP
CAD	1.43077424811083	3.61294846419781	15.0056066567769	6.69738966508041e-43	9.31679217205823e-42	86.3809102544603	UP
PLA2G5	-0.919249063549582	0.696738569966232	-15.0012320537554	7.01793824515257e-43	9.75582501328967e-42	86.3343489070852	NOT
NFE2	-1.16112233789401	0.607172047120998	-14.9951311961191	7.49068581209669e-43	1.0405665872308e-41	86.2694235350108	DOWN
NEIL3	1.3343530061212	1.35372677452951	14.9881989687361	8.06651592129501e-43	1.11976874535611e-41	86.1956641194067	UP
ADRM1	1.01265357037424	5.9456752076595	14.9878091631976	8.10017587688333e-43	1.12365001326618e-41	86.1915169830702	UP
DOK4	-1.26062355477143	2.68852896407289	-14.9874202037267	8.13390241238618e-43	1.12753505170855e-41	86.1873788930133	DOWN
PLSCR4	-1.58883145577404	2.44915858524754	-14.986636283499	8.20230206333029e-43	1.13621769692457e-41	86.1790390025267	DOWN
RAB44	-0.294407376054393	0.171093548591828	-14.9847952099873	8.3652061956889e-43	1.15797011607738e-41	86.1594530954049	NOT
NUP43	0.90466238404933	3.30078802211293	14.9846303064742	8.37995391741388e-43	1.15919755522851e-41	86.1576988501772	NOT
CLSPN	1.2627551497998	1.47893411106615	14.9726891874729	9.51977633178921e-43	1.31594551930034e-41	86.0306905975788	UP
PA2G4	0.956177655971799	5.43129111031021	14.9676824306925	1.00425407620678e-42	1.38723590400757e-41	85.9774503069339	NOT
BUB3	0.912330145456658	3.6260570926426	14.9663896641361	1.01821098632907e-42	1.40553045956012e-41	85.9637046435704	NOT
ORC5	1.10537724621199	2.84624874504811	14.9653595901338	1.02947018676941e-42	1.42007811907618e-41	85.9527524809906	UP
SMARCB1	1.11419073206974	5.4593166085308	14.9567250336968	1.12886770712622e-42	1.55610071628476e-41	85.8609588357116	UP
BTD	-0.983578458662205	1.98965658435419	-14.9547327667108	1.15312855185234e-42	1.58843256562637e-41	85.839782279374	NOT
RHBDD3	1.24207248635601	3.4342682544644	14.9520038823804	1.18720574972107e-42	1.63423182531437e-41	85.8107778636951	UP
ENO1	1.3332029504801	8.93916271004278	14.949822296218	1.21516952048745e-42	1.67155768233417e-41	85.787592100933	UP
ERICH2	-1.72572721742115	1.37976030119714	-14.9490688548942	1.22497904385656e-42	1.68387635373086e-41	85.779584903622	DOWN
NPC2	-1.63611652380896	6.46780938891574	-14.9420460237585	1.32029863096219e-42	1.81363948526319e-41	85.7049579347107	DOWN
MNDA	-2.22506999787405	2.57946261300393	-14.9381766962532	1.37594090124094e-42	1.88875675802656e-41	85.6638474633031	DOWN
EDA2R	-0.757137322153446	0.517258265106816	-14.935038131926	1.42278789574675e-42	1.95170459296868e-41	85.6305044301115	NOT
NLRP3	-1.07753767150865	0.805927536644442	-14.9307153717554	1.48992577221522e-42	2.04237947301157e-41	85.58458573833	DOWN
KLHL41	-0.402463769664993	0.164539614396861	-14.9080869604592	1.8964780878348e-42	2.59787186013896e-41	85.3443060745567	NOT
PPAP2B	-1.47342346345733	3.64652337892956	-14.8995975385571	2.07606990377138e-42	2.84190902382927e-41	85.2542009230522	DOWN
SLC34A2	-4.96478723484007	4.69569623433558	-14.8889441374467	2.32562215222873e-42	3.18130908152205e-41	85.1411584397131	DOWN
STXBP6	-1.67246475306451	1.1011786982574	-14.8842966940934	2.44365551037667e-42	3.34045335787413e-41	85.0918554819362	DOWN
MRPL9	0.975298918070911	4.80140273944206	14.8836317255501	2.4610257003662e-42	3.36186684723621e-41	85.0848016174562	NOT
SHFM1	1.34676231132338	3.48425187723145	14.8780817651754	2.6108878790472e-42	3.5641150880733e-41	85.0259338690744	UP
GJC2	-0.841430445179566	0.645970228269221	-14.877929989101	2.61511159482601e-42	3.56741036382078e-41	85.0243241297585	NOT
MLF2	1.12936405664799	6.16874231828734	14.8712706596449	2.80729748993383e-42	3.82693278849071e-41	84.9537020461039	UP
CCDC170	-1.36007531061707	0.649452185781596	-14.8678079621508	2.91273198253651e-42	3.96791795713612e-41	84.9169855012043	DOWN
CAB39L	-1.29088366626409	1.5619619555581	-14.8663800924633	2.95735035290446e-42	4.0259178284843e-41	84.9018462123298	DOWN
CALML3	5.40090774840003	5.13322777949529	14.8638566005683	3.03787832690558e-42	4.13268858384837e-41	84.875091869897	UP
SPI1	-2.19164114964005	3.79023009443963	-14.85795775198	3.23475223684193e-42	4.39747835121573e-41	84.8125591546709	DOWN
DAPK1	-2.04913006765497	2.36334775720176	-14.8534868519322	3.3924010236194e-42	4.60861536716648e-41	84.7651709217776	DOWN
SPATA13	-1.20490219377174	1.63684469776358	-14.8502835233927	3.51004402902763e-42	4.76515068183145e-41	84.7312217431305	DOWN
LST1	-1.92590874879028	2.42418604011091	-14.8485892651951	3.57390226066193e-42	4.84850387902051e-41	84.7132670956513	DOWN
FAM83F	1.70390738480884	1.69385988590665	14.8435307682728	3.77153870507281e-42	5.11310666811522e-41	84.6596656263294	UP
GAB3	-1.00652694764025	0.976847882228807	-14.8406347983863	3.88955287821898e-42	5.26947534951564e-41	84.6289824975475	DOWN
C20orf24	1.4977276924963	4.70803289011062	14.8387754833588	3.96725622615152e-42	5.37105458309744e-41	84.609284190254	UP
TCF3	1.34310031689631	4.14053994349447	14.8365497806005	4.06230984115868e-42	5.4959678509897e-41	84.5857056132661	UP
RUNX1T1	-0.641329114168651	0.365357294971104	-14.8299424242429	4.35808169799124e-42	5.89207863037059e-41	84.5157177109839	NOT
OPA1	1.28524831256324	3.89300148012873	14.8255867461363	4.56470871018516e-42	6.16720617513159e-41	84.4695878149035	UP
BORA	1.08239449329596	1.81846597504684	14.8183829381229	4.92810638127087e-42	6.65361869778161e-41	84.3933067991345	UP
SSRP1	1.01119475701819	5.20820985674262	14.8082656924557	5.48769291507092e-42	7.40406589609021e-41	84.2862022172252	UP
ALYREF	1.34485126157446	5.71261655190415	14.8019209322244	5.87050844854573e-42	7.91514791639764e-41	84.219050424727	UP
EVI5	-0.669513913535763	1.75449358571729	-14.798533326334	6.08569167684242e-42	8.19966878564032e-41	84.183201668792	NOT
FANCB	0.802035664580507	0.914182648459945	14.7969299235706	6.19026621663877e-42	8.3348721080863e-41	84.1662351619531	NOT
METTL8	0.931306918060688	1.83917586066812	14.7899750691776	6.66500795176316e-42	8.96796155257033e-41	84.0926510648032	NOT
GPR182	-0.341823461063202	0.139169656213876	-14.7875672895436	6.83768762721022e-42	9.19403127609603e-41	84.0671796149045	NOT
SPP1	4.33508428103156	7.21163442371406	14.7873349932357	6.8545814863224e-42	9.21046423029224e-41	84.0647222899447	UP
GEN1	1.09212596150112	1.6264517327018	14.7818596346637	7.26505945444887e-42	9.75537138733625e-41	84.0068065184473	UP
SLC5A4	-0.642551386973504	0.243924569186962	-14.7795558785508	7.44501177824277e-42	9.99020232625741e-41	83.9824412229527	NOT
AQP7	-0.462452248252847	0.14476567491627	-14.7779276132564	7.57487449098392e-42	1.01575459841003e-40	83.9652211290192	NOT
CCDC13	-0.437368240650643	0.186197329954973	-14.7760999866136	7.72333001710467e-42	1.03495772465783e-40	83.9458936149998	NOT
NOL11	1.03295072411526	3.83961750105415	14.774182128461	7.88223584475809e-42	1.055534191385e-40	83.92561299031	UP
AGR3	-3.50811664923691	2.70244893959773	-14.7709562861137	8.15690423286249e-42	1.09157431254708e-40	83.8915034818332	DOWN
IGSF10	-1.4816670444679	0.968359114750311	-14.7702252536865	8.22046379993056e-42	1.09933366637877e-40	83.8837741147064	DOWN
MICALCL	-1.3656478810911	0.979973257197737	-14.7691484732448	8.31498507102002e-42	1.11122024216913e-40	83.872389377408	DOWN
HEATR1	1.08281084892277	2.9117266606101	14.7649765084297	8.69155368007042e-42	1.16075817169071e-40	83.8282828091127	UP
UMPS	1.13432928780841	2.99396312335302	14.7644534320953	8.73995176930295e-42	1.16643147783683e-40	83.8227531549147	UP
HK3	-1.97592465314506	2.00710093201732	-14.7625854608809	8.9149915571006e-42	1.18898723662765e-40	83.8030067547486	DOWN
OMG	-1.28831156284239	0.540155118810916	-14.7617540361003	8.9940211068197e-42	1.19871632222874e-40	83.7942180754989	DOWN
PTPN5	-0.322971190275868	0.081479761408292	-14.7570005942582	9.45945415088694e-42	1.25989702852894e-40	83.7439753221744	NOT
CCDC137	1.32366911758309	3.88082887369249	14.7548896452089	9.67377684456905e-42	1.28757251289767e-40	83.7216653278719	UP
PILRA	-1.84804885532921	2.35364232790979	-14.7481965484383	1.03858640002477e-41	1.38141802410852e-40	83.6509370760914	DOWN
ASGR1	-0.840482382315772	0.662337060931904	-14.7479676914513	1.0411115460757e-41	1.38384293973326e-40	83.6485189105561	NOT
DPH2	1.0941412680198	3.60752876570268	14.7464075736533	1.05848936821231e-41	1.40599342494617e-40	83.6320347106418	UP
ISG20L2	0.909159387905798	3.72913957983907	14.7446135013601	1.07883104069043e-41	1.43204831475352e-40	83.6130794788971	NOT
GARS	1.18102559671995	5.13514969343805	14.7418952089151	1.11039700961036e-41	1.47295732526511e-40	83.5843613168785	UP
QKI	-1.03155704976015	2.81386987115852	-14.7384032372902	1.15230252657827e-41	1.52751764653065e-40	83.5474727608864	DOWN
PDZD2	-1.78413903033587	1.2070279731503	-14.7322592787537	1.2298979264695e-41	1.62928413484992e-40	83.4825782647019	DOWN
RFTN1	-1.91448977175537	2.84671896175765	-14.7288066098944	1.27576834270448e-41	1.68825692494791e-40	83.4461151843906	DOWN
FANCG	1.5315832565799	3.05898133349611	14.7287800565998	1.27612764720596e-41	1.68825692494791e-40	83.4458347736455	UP
PES1	1.19165205321778	4.74427129555877	14.7278296074114	1.28905527172138e-41	1.70421579585324e-40	83.4357978895342	UP
DHH	-0.275284217828726	0.131918029888835	-14.7267008165334	1.30457839428783e-41	1.72358239331111e-40	83.4238780548839	NOT
RUSC1	1.09609899839985	3.49424198270801	14.7255292430105	1.32088704422605e-41	1.74396017520321e-40	83.4115068611329	UP
CHTF18	1.59927039590242	2.29996694535911	14.7212167461409	1.38268942069448e-41	1.8243355997811e-40	83.3659728570212	UP
CD3EAP	0.978306808296021	1.65716603336388	14.7201380041331	1.39859457171158e-41	1.84408670217918e-40	83.3545837360133	NOT
TMEM117	1.67083384798116	2.33941484938962	14.7105473317255	1.5482691025991e-41	2.04007222930705e-40	83.2533434266031	UP
WDYHV1	1.04989628207573	3.03638995748766	14.7100275629152	1.5568223833008e-41	2.0499721322395e-40	83.2478575007113	UP
C1orf35	1.05565946299055	2.68192817104289	14.7085904370113	1.58071769038946e-41	2.08004720380221e-40	83.2326897211056	UP
BEST1	-0.497585293953627	0.508010438333169	-14.7073196297159	1.60215211884445e-41	2.10684606848978e-40	83.2192778444735	NOT
FAM162A	1.71973046434591	4.62459476225101	14.7047216831259	1.64687728962631e-41	2.16421634220759e-40	83.1918611378223	UP
NCF2	-1.97960809740639	3.57934519323468	-14.7044348762093	1.65189052942768e-41	2.16935816895926e-40	83.1888345296379	DOWN
GPN1	0.994171475631436	4.10691794842233	14.702525728036	1.68565152163347e-41	2.21222122466305e-40	83.168688375974	NOT
DEFA3	-0.59006366715042	0.112123360321987	-14.7007032657729	1.71852130218071e-41	2.25385841041824e-40	83.1494580287997	NOT
SIK2	-1.02838077373297	2.61257057242114	-14.7006310494844	1.71983687379298e-41	2.25408407288612e-40	83.1486960347254	DOWN
RNASEH1	0.931102762020002	3.18451140750326	14.6978559071552	1.7711600767654e-41	2.31980780287041e-40	83.1194152018763	NOT
SH3GL1	0.982187261145025	4.9994728896821	14.6948872480031	1.82775404722252e-41	2.392343146006e-40	83.0880952100929	NOT
LAMB2	-1.63419541051716	4.12125955534435	-14.6940823566511	1.84340671639647e-41	2.41122980714049e-40	83.0796039071262	DOWN
NDST1	-1.33036235814799	3.56040456802994	-14.692412919592	1.87629961641168e-41	2.45262719089569e-40	83.0619926144732	DOWN
LSG1	1.47810607023585	4.4057168569263	14.6908395992014	1.90783426179972e-41	2.49219542535428e-40	83.0453960757702	UP
CLEC1A	-1.53308709102475	1.01915872395484	-14.6896245179693	1.93254983799027e-41	2.52280943089167e-40	83.0325790355794	DOWN
NDE1	1.24215524264602	2.8869793533129	14.6857358216459	2.01381500465355e-41	2.6271556169246e-40	82.991563002811	UP
FAM111B	1.78026843910964	2.17050562579041	14.679136884386	2.15959109123167e-41	2.81546690412425e-40	82.9219715109795	UP
RAPGEF4	-0.890916451471513	0.919006469029351	-14.6786202583259	2.17143840191773e-41	2.82904122793142e-40	82.9165238177532	NOT
SF3B6	1.06302679685883	5.90983734787595	14.6712529173165	2.34761222517406e-41	3.05654770030588e-40	82.8388461282268	UP
MDH2	1.03883823403561	6.08774357736535	14.6687347509824	2.41104062058069e-41	3.137058264877e-40	82.8122996942496	UP
ITGB4	2.58652470754934	5.85639633179202	14.6656976776443	2.48981695774699e-41	3.23741898885941e-40	82.7802856013442	UP
CYS1	-1.47421396740486	1.11041260532044	-14.6637081920758	2.54280686938939e-41	3.30414034340169e-40	82.7593158028909	DOWN
MYH10	-1.80947746433174	3.42508284037817	-14.6619963333936	2.58930145313606e-41	3.36233927827523e-40	82.7412732718363	DOWN
REM1	-1.10604390257637	0.730701281692337	-14.6453103253732	3.08934112074542e-41	4.00902515945581e-40	82.5654554107549	DOWN
LMO7DN	-0.272153116356274	0.103526611497076	-14.6438559239403	3.13724205550576e-41	4.0685075919822e-40	82.5501347556506	NOT
FCRL6	-0.874632857254065	0.555763920560343	-14.6419513509954	3.2010912002234e-41	4.14858052194632e-40	82.530073003157	NOT
CYC1	1.38652979375619	6.21286627899419	14.6411488923192	3.22837941653951e-41	4.181196784417e-40	82.5216206745518	UP
C4orf32	-0.950665392506971	1.04654961735175	-14.6397253120823	3.27736138014056e-41	4.24184816318652e-40	82.5066265469871	NOT
RGS22	-0.689806142188369	0.246927739989542	-14.6298802190134	3.63700642307461e-41	4.7042434784545e-40	82.4029487170651	NOT
KCNK17	-1.05931142970474	0.578611789906463	-14.6296902150891	3.64432123058092e-41	4.7106137768663e-40	82.4009481025103	DOWN
FCGRT	-1.53021591926198	4.60353888108075	-14.6277753370963	3.71886451033696e-41	4.8038176427105e-40	82.3807863503912	DOWN
PAK1	1.56886277877001	4.24746643031714	14.6215857597638	3.97037383284241e-41	5.12534440032675e-40	82.3156241985987	UP
CEP85	1.21435741525313	2.65521932563419	14.6190982171885	4.07616857554649e-41	5.25847087442228e-40	82.2894394480592	UP
PYCRL	1.28808523256984	3.06382263002502	14.6136364094766	4.31842420896046e-41	5.56734977155191e-40	82.2319533923458	UP
GINS4	1.43891494858751	1.64189131045589	14.6111124695799	4.43517157515087e-41	5.71412431956693e-40	82.205391866029	UP
APOBEC3B	2.36719001963102	3.14699690716369	14.607039044432	4.63026677521073e-41	5.96158188588857e-40	82.1625280635403	UP
TFAP2C	1.86320981366456	3.48538163577333	14.6031979624039	4.82206622391197e-41	6.20447580977499e-40	82.1221139702148	UP
RCAN2	-1.67778012749568	1.79123924683027	-14.6015988294397	4.90423397538453e-41	6.30608350442139e-40	82.1052900082795	DOWN
DVL3	1.73329937909289	5.2665290808628	14.5918852939819	5.43421296124086e-41	6.98299908031159e-40	82.0031144495086	UP
PDCD5	1.45935942671495	4.86153622175662	14.5906203709934	5.50730525005048e-41	7.07231277452736e-40	81.9898110726999	UP
MSRB3	-1.83967545559134	2.22531503731587	-14.5849118621094	5.849553216356e-41	7.50692662765687e-40	81.9297801830328	DOWN
AC006994.3	-0.103192855651498	0.0333565354587413	-14.5794896376953	6.19425420691725e-41	7.94412094513682e-40	81.8727694573655	NOT
MARVELD3	1.16293935271546	1.98371737382025	14.5793208882423	6.20530089818201e-41	7.95311386898334e-40	81.8709953301805	UP
SFTPA1	-7.17080019069643	6.04467171000118	-14.5746235927934	6.52080640852333e-41	8.3520556156473e-40	81.8216145111876	DOWN
SLCO2B1	-2.26142281912592	2.53778302674049	-14.5745018292759	6.52919422813936e-41	8.35736861201838e-40	81.8203345525683	DOWN
PTGDS	-3.0669043152618	3.89307750505127	-14.5743350928229	6.54069751631502e-41	8.36665992482814e-40	81.8185818532985	DOWN
DDR1	1.60579725083727	5.63986691183244	14.5732632181489	6.61513113926415e-41	8.4563855393758e-40	81.8073147386305	UP
TRIM59	1.24991554723179	1.6443067882285	14.5731106618981	6.62579346391631e-41	8.46452629687092e-40	81.8057111585177	UP
GART	1.04013928944133	3.57479596287823	14.5660829517062	7.13600134343961e-41	9.11041829545865e-40	81.7318481034244	UP
CATIP	-0.637635288335673	0.231500849601773	-14.5604385994691	7.57400117731441e-41	9.66334700370367e-40	81.6725358937497	NOT
NR2C2AP	1.32894934406774	3.91223231557451	14.5508829391466	8.37747369465259e-41	1.06815499009697e-39	81.5721458862865	UP
PAK1IP1	1.17405286805502	4.04815008819026	14.5499663077533	8.45887824778512e-41	1.07783715591687e-39	81.5625174581563	UP
DYSF	-1.54357492221657	1.92228618941502	-14.5493965024252	8.50987880917727e-41	1.0836352137371e-39	81.5565322762478	DOWN
PDIA6	1.21963369506097	6.28947080641344	14.549164658683	8.53071769458281e-41	1.08558752224413e-39	81.5540970409407	UP
WDR62	1.35610416518845	1.58097204860398	14.5467697483696	8.74898054148418e-41	1.11264454473378e-39	81.5289424387401	UP
CCDC167	1.38992736722598	4.77083886566593	14.537110957659	9.68723011878332e-41	1.23117137396168e-39	81.427511309936	UP
PREB	0.936761191712379	4.70279612293657	14.5335740738926	1.00553488915053e-40	1.27713297261181e-39	81.3903764361015	NOT
STAMBP	0.822441359459493	3.10966244460322	14.5299841841107	1.04432497533496e-40	1.32554629193837e-39	81.3526891330646	NOT
DGUOK	1.00118752111017	5.20091231365103	14.527274837696	1.07458532294158e-40	1.3630775988304e-39	81.3242486664003	UP
ECM2	-1.42389962948756	1.43190310979539	-14.5209657306524	1.14848256096094e-40	1.45587705734161e-39	81.25803002944	DOWN
ZFP36	-2.31805314205328	6.60318309112265	-14.5201796989076	1.15803724204233e-40	1.4670456372197e-39	81.249780953193	DOWN
THOP1	1.05179655303914	2.78235160532992	14.5160648187793	1.20936480012372e-40	1.53108535260365e-39	81.2066002354309	UP
MYO1C	-1.17548912591942	4.51903683459989	-14.5089003261834	1.30420354529997e-40	1.65009372817414e-39	81.1314304855414	DOWN
MMP19	-2.05507701934592	2.18361139045593	-14.4783506215093	1.79918430460658e-40	2.27488909636979e-39	80.8110889596382	DOWN
PADI4	-0.639555678868526	0.181997176436235	-14.4717334482665	1.92896672061028e-40	2.4374225638891e-39	80.741741557597	NOT
FMN1	-0.697033104173313	0.580006530355412	-14.467581227037	2.01512822805781e-40	2.54466416601381e-39	80.6982338728215	NOT
PKIG	-1.60247811834251	3.58739824937448	-14.4673414710297	2.02021890812163e-40	2.54945935447462e-39	80.6957218387836	DOWN
PMAIP1	1.93771603945279	3.65435902236582	14.466309224143	2.04228320908833e-40	2.57565493394429e-39	80.6849067256441	UP
KCNJ8	-1.58918974088976	2.14993418154275	-14.4656389036076	2.05673984135224e-40	2.59222862869151e-39	80.6778837917334	DOWN
PFN2	2.72133035835679	5.7405803571459	14.465405372359	2.06180028020263e-40	2.59694614206736e-39	80.6754371240197	UP
NEK5	-0.646178160763451	0.277065706587531	-14.4622472673578	2.13146562025364e-40	2.68297894677138e-39	80.6423519227602	NOT
TAF2	0.856938691146417	2.97248823665105	14.4560451544599	2.27518327526215e-40	2.86205569380775e-39	80.5773862422296	NOT
C11orf21	-0.751492488791192	0.405635751952099	-14.4498099763171	2.42940620709907e-40	3.05411066035311e-39	80.512086789612	NOT
PRDM5	-0.619443733850689	0.56022771638364	-14.4482990969315	2.46831949754351e-40	3.10105251342114e-39	80.4962656295196	NOT
KLF15	-1.54779707047665	1.2297605522951	-14.4476796781326	2.48445193147062e-40	3.11933225943623e-39	80.489779605349	DOWN
NUP205	1.15445867437127	3.80318918865076	14.4458575743124	2.53251971569372e-40	3.17765936573868e-39	80.4707008143316	UP
MRPL51	1.14353826655404	6.03187010184519	14.4355708396501	2.82180874028024e-40	3.53839019646337e-39	80.3630112483644	UP
APLN	-1.92088355747879	1.9086143848665	-14.4347680320798	2.84572548959402e-40	3.56611194220454e-39	80.354608280326	DOWN
FCER1A	-1.92853057619155	1.25373914129033	-14.4313659649521	2.94934136452195e-40	3.69360971902521e-39	80.3190012520396	DOWN
PIEZO2	-1.03113873278954	0.664838381502644	-14.4272667056777	3.07920034779557e-40	3.85379030195215e-39	80.2761022149326	DOWN
CXCR1	-1.50148108246103	0.62924629183684	-14.4266521302584	3.09915466134872e-40	3.8763030891184e-39	80.2696711118753	DOWN
GIPC2	-1.20352568254962	0.62124617552117	-14.4241034825993	3.18329065267991e-40	3.97901238716718e-39	80.2430026059984	DOWN
PP2D1	-0.161700142730203	0.147508408303868	-14.4238283685826	3.19250782099558e-40	3.98800470009283e-39	80.2401239982109	NOT
NUP85	0.960553434493425	3.41437768245037	14.4229357585507	3.22259663570962e-40	4.02304147454769e-39	80.2307844979468	NOT
CAPN8	-1.97250303511603	1.08773475476553	-14.4212243760834	3.28107829357147e-40	4.09345666600512e-39	80.2128787969934	DOWN
CDK2AP1	1.03754202509338	5.00259646823051	14.4202038065397	3.3164558161435e-40	4.13497641036184e-39	80.2022013271122	UP
TDP1	0.863708700389886	2.09486039814305	14.419701116752	3.33402085191051e-40	4.15424899069912e-39	80.1969421778351	NOT
DAP3	0.929984932319957	4.69952961804776	14.4189912196981	3.35898424817559e-40	4.1827098862942e-39	80.1895153629952	NOT
LDHA	1.43954105895924	7.08836185617049	14.4137597680504	3.54878609817023e-40	4.41626714438962e-39	80.1347899332093	UP
NOB1	1.01741734435091	4.69412791595872	14.4125417383191	3.59449030645731e-40	4.47032131992975e-39	80.122049589833	UP
NME1-NME2	1.46078919909032	4.92031727975107	14.4122621610468	3.6050634453707e-40	4.48064379792858e-39	80.1191253367893	UP
E2F1	1.61212040200124	3.32864700156566	14.409949625031	3.69371717592801e-40	4.58793654517283e-39	80.0949382251696	UP
MEOX2	-1.451039545169	1.05958530676173	-14.4056681786264	3.86362847703491e-40	4.79595998358389e-39	80.0501626405276	DOWN
CYP4V2	-1.04521850772	1.29308708331233	-14.3996621024603	4.11519499295069e-40	5.10501722473531e-39	79.9873608948648	DOWN
TBCE	0.929524256930013	3.85381621571616	14.3878049264111	4.66078228459703e-40	5.77819750905513e-39	79.8634125733913	NOT
MED10	1.21061874111083	4.55556415362472	14.3855132385002	4.77426560544928e-40	5.91516804617324e-39	79.8394618578643	UP
PDE4D	-1.02759750818903	1.34223266461566	-14.3796974423754	5.07478169643496e-40	6.28354879397776e-39	79.7786879859235	DOWN
SH2D1B	-0.613475339075865	0.330123603126284	-14.3782062543495	5.15482643580519e-40	6.37865277480176e-39	79.7631071669643	NOT
ZC3H8	0.872200564136245	1.6607524396536	14.3769422724542	5.22366000817248e-40	6.45977327986801e-39	79.7499009047205	NOT
C1orf87	-0.948391457109546	0.246450467800072	-14.3731881941296	5.43354859192698e-40	6.71511660464355e-39	79.7106808567897	NOT
GPC1	2.65184081447404	5.44481135110009	14.3719148016641	5.50663640446674e-40	6.80117899779752e-39	79.6973783737188	UP
RFC3	1.22514045306321	2.94705252005393	14.3706711806075	5.57896143571413e-40	6.88619209898541e-39	79.6843874120666	UP
MRPS34	1.06534448504686	5.77833478594014	14.3582477132279	6.35554668901311e-40	7.83983331250478e-39	79.5546388509765	UP
TGFBR3	-1.76758036269194	1.82298785166858	-14.3556084416549	6.53392670575623e-40	8.05483197147385e-39	79.5270812989191	DOWN
RGS3	-1.07518056306871	1.92397089569302	-14.3547993082814	6.58960677590003e-40	8.11839554790884e-39	79.5186333159817	DOWN
SMIM10	-1.31555496971776	1.35013792976956	-14.3503559079304	6.90391691713917e-40	8.50031294632401e-39	79.472244602445	DOWN
GORASP1	-0.662877204465246	2.74787777215599	-14.3425915478196	7.48943709550718e-40	9.21546716770521e-39	79.3912009987242	NOT
GIMAP4	-2.09905805857576	3.25588195116184	-14.3402643468855	7.67439254938194e-40	9.43715695155439e-39	79.3669137897212	DOWN
GTF3C2	0.820373658735181	3.87694330023408	14.3376097605929	7.89093314814672e-40	9.69738617308405e-39	79.3392120965918	NOT
MAPRE2	-1.30793430393928	2.60429045408172	-14.3296300715328	8.57922267292855e-40	1.05366752229762e-38	79.2559548123124	DOWN
NTNG1	-0.730247896271104	0.226219606637602	-14.3292252153107	8.61569673679222e-40	1.05748825700902e-38	79.2517312458015	NOT
JDP2	-1.34590208484765	2.30028639550326	-14.3290180231659	8.63442273286617e-40	1.05912719919264e-38	79.2495697838862	DOWN
MRPL19	0.895142529372595	3.44037957804225	14.3245916856631	9.04431170189533e-40	1.10871562355573e-38	79.2033969123811	NOT
IQSEC1	-1.20476792948514	2.86476128252362	-14.3216525493164	9.32714302541449e-40	1.142676465612e-38	79.1727412085675	DOWN
JUND	-1.52640056147293	5.78967129485769	-14.320167156474	9.4734186549406e-40	1.15987595357881e-38	79.1572493918352	DOWN
SMYD5	0.965857562917077	3.71142723297795	14.318541402525	9.63613923345249e-40	1.17906627293492e-38	79.1402945257922	NOT
MGP	-2.74805537223236	4.94057921101896	-14.3167053891248	9.82325737655645e-40	1.20121618738636e-38	79.121147933692	DOWN
NSUN2	1.25278665733318	4.49562413484408	14.313899491345	1.01162437940662e-39	1.23627648895619e-38	79.0918892075095	UP
OVCH2	-0.65442328038369	0.280397669828192	-14.3135458528452	1.01537829546882e-39	1.23977586312194e-38	79.0882017988317	NOT
SSMEM1	-0.0945802874126112	0.0215355266937966	-14.3135113069436	1.0157457482457e-39	1.23977586312194e-38	79.0878415889844	NOT
CA1	-0.117455822029578	0.0360379384097794	-14.3100138118332	1.05364189193115e-39	1.2852344661972e-38	79.0513752851409	NOT
SDCBP	-1.16890128277451	5.22637723257836	-14.3074395973335	1.08243165202034e-39	1.31953572817718e-38	79.0245380750412	DOWN
TBC1D31	0.728865774789157	1.28469123531106	14.3051698624237	1.10846603691727e-39	1.35043773298598e-38	79.0008770121835	NOT
RASSF2	-1.96397788128867	2.29751911714859	-14.29903221867	1.18203526956973e-39	1.43917722259164e-38	78.9369031505746	DOWN
CECR5	1.24341999266625	3.59278222057548	14.2933369256152	1.25464916246154e-39	1.52664470928654e-38	78.8775512069604	UP
MMS22L	0.69028009956793	1.02208978871648	14.2916495347923	1.27700502870763e-39	1.55288853336735e-38	78.8599685972946	NOT
RAB8B	-1.16648878921249	2.72567663627387	-14.2906835547455	1.28998138273597e-39	1.56770117241007e-38	78.8499035136055	DOWN
GNGT2	-1.02681711478791	1.03307347919179	-14.2837300332449	1.38735164042876e-39	1.68499541196129e-38	78.7774600788677	DOWN
PODXL	-1.81418903090277	3.07312165359951	-14.2813411867544	1.42246649388525e-39	1.72658002016416e-38	78.7525762306347	DOWN
IRAK1	1.23119537823945	5.47977134529805	14.2744403146129	1.52896200091135e-39	1.85470147458243e-38	78.6807027539764	UP
CTPS1	1.16345686238974	3.41074117771954	14.2721973516137	1.56525933603613e-39	1.89756408560542e-38	78.6573454281668	UP
FBL	1.55587700018656	6.39899710094411	14.2691533143956	1.61589814519262e-39	1.9577494921965e-38	78.625648722332	UP
LSM12	0.867347898396367	2.48175443703029	14.2651780742239	1.68449489331122e-39	2.03960462757683e-38	78.5842603252648	NOT
LSM4	1.25836379610373	5.21415871050108	14.2633623680521	1.71678521258289e-39	2.07742603501743e-38	78.5653577747237	UP
ACP5	-1.97263038285196	5.00426340550568	-14.2431606074883	2.12047427725116e-39	2.56434288056288e-38	78.3551202556687	DOWN
C16orf54	-1.55493464027441	1.36214498385611	-14.2417184543316	2.15267377245003e-39	2.60168641339884e-38	78.3401171584757	DOWN
PRCC	0.839795737234537	4.49465778068702	14.2360472436304	2.28409470190417e-39	2.75882811053523e-38	78.281124841028	NOT
C10orf10	-2.41001903529179	4.61956115462758	-14.2323302230904	2.3745394699513e-39	2.86631488252786e-38	78.2424660045138	DOWN
RFX2	-1.08013034810384	1.36789553802209	-14.230760076302	2.4138097852626e-39	2.91193503593001e-38	78.226137103385	DOWN
LRFN4	1.52294785703093	3.01126977404218	14.2286186395078	2.46841414633419e-39	2.9759865230911e-38	78.2038683503699	UP
ETV1	-1.70338766313918	1.74762617086716	-14.2259497494201	2.53819488743151e-39	3.05824557585879e-38	78.1761167821046	DOWN
PTPRG	-1.11932516311187	1.69671853252652	-14.2132380768075	2.89851189874124e-39	3.49025452339568e-38	78.0439715911	DOWN
AKAP12	-2.00561145779354	1.94749053263962	-14.2118643015433	2.9403840168037e-39	3.53851341509368e-38	78.0296936634779	DOWN
LMO2	-1.75370279773092	2.11487968120395	-14.2112784631089	2.95842304348397e-39	3.55804972746528e-38	78.0236051182908	DOWN
AIMP2	1.1009987707772	3.75325093937834	14.2109874389648	2.96742517909212e-39	3.56670031282096e-38	78.0205805839984	UP
SFXN4	1.13058287527775	3.67520208273521	14.2062900373688	3.11656408699651e-39	3.7436752762264e-38	77.9717657283382	UP
BOLA3	1.24024871562155	2.82418495901463	14.2033917899502	3.21228489470894e-39	3.85630693328275e-38	77.9416511913074	UP
KIF20B	0.982202336412056	1.8017989498449	14.2020528642209	3.25749011024076e-39	3.90819507322373e-38	77.9277399042835	NOT
CLIC2	-1.93203614810392	2.65557298343668	-14.1987560101747	3.37152125366853e-39	4.04254421851059e-38	77.8934885453415	DOWN
EIF6	1.11677441067415	6.54797068921669	14.1980545887876	3.39629065312084e-39	4.06976786348437e-38	77.886201879664	UP
KRT6B	5.24630021365159	5.29715756094966	14.1957712019349	3.478187680582e-39	4.16537275574923e-38	77.862482231558	UP
PPP1R15A	-1.62063502119766	4.938732019341	-14.1906288299438	3.6699077608007e-39	4.39230247607186e-38	77.8090701223249	DOWN
PRELP	-2.60619522216706	3.06781476705819	-14.1864430757422	3.83371338857101e-39	4.58556785895096e-38	77.7656006915447	DOWN
INSC	-0.36648044293402	0.130100084963714	-14.1859403839466	3.85386970955714e-39	4.60688172921712e-38	77.7603805914406	NOT
METTL5	0.950159543490814	3.52010892908519	14.1849548547507	3.89369336224304e-39	4.65166567009302e-38	77.7501468135369	NOT
SNX2	-0.860495357013687	3.90156089129138	-14.1844638543794	3.91368674302184e-39	4.67271914466666e-38	77.7450483671858	NOT
CCDC102B	-0.95740308153144	1.06718818368712	-14.1809101204742	4.06147731876339e-39	4.84623734306683e-38	77.7081495642452	NOT
MEFV	-0.679715317252363	0.452254053569426	-14.1799208089401	4.10360135109981e-39	4.89353840489288e-38	77.6978781974113	NOT
PRMT3	1.05871356680392	2.3668574176843	14.1796324220447	4.11596240275831e-39	4.90531141978064e-38	77.6948841296188	UP
PPME1	1.11870964535601	3.50637177166281	14.1788769205117	4.14852155149735e-39	4.94112730049038e-38	77.6870405545976	UP
TCP1	1.05234560916112	5.49254592721721	14.1656224194157	4.76337208222269e-39	5.67002357999841e-38	77.5494645635923	UP
DNM3	-0.635524177733228	0.430404557834268	-14.1586695582218	5.12140777629706e-39	6.09252806797632e-38	77.4773207331175	NOT
LIG1	1.24528127662634	2.97813315699937	14.1431166673939	6.02240728088632e-39	7.16005381910924e-38	77.3160013907608	UP
XXbac-BPG116M5.17	-0.0300702240139258	0.0086637188346398	-14.1420745123843	6.08814344884407e-39	7.23384470546198e-38	77.3051947866515	NOT
PTPRE	-1.20319891959021	1.82516872665419	-14.1385642741032	6.31486659255678e-39	7.4987138718361e-38	77.2687981711919	DOWN
HNRNPC	0.736335708082191	5.86580229357898	14.1381233341578	6.3439351935342e-39	7.5286966005386e-38	77.2642264934178	NOT
SNRPF	1.17582138307337	4.14842288335665	14.1363911123783	6.45942758675718e-39	7.66114540253655e-38	77.2462674116018	UP
SAC3D1	1.17537966419294	2.939648051023	14.1350166371793	6.55255743084722e-39	7.76692796613713e-38	77.2320180525505	UP
ASNS	1.8316788087634	3.68220007859171	14.1261459947855	7.18664906311795e-39	8.51341504400127e-38	77.1400704967204	UP
MROH9	-0.422995916896458	0.11260710672505	-14.1253106376543	7.24942516228423e-39	8.58262275068749e-38	77.1314130903526	NOT
REEP4	1.44079743344392	4.63976417002611	14.1247386965339	7.29272082802427e-39	8.62869825702368e-38	77.125485791054	UP
ALPL	-2.9295050376691	3.81056449082181	-14.1218495920336	7.51539605433462e-39	8.88683185501164e-38	77.0955463297513	DOWN
MAOB	-2.18017428692192	2.33532618778121	-14.1201572822077	7.64896394673542e-39	9.03935115815639e-38	77.0780104417883	DOWN
PSMB4	1.02086029343288	6.87489288738579	14.1184642311838	7.78495822686606e-39	9.19455341929201e-38	77.0604678542271	UP
GNL3	0.900894471489259	4.57645834489128	14.1138221816394	8.17032181609654e-39	9.64391518795778e-38	77.0123741841984	NOT
HEG1	-1.85151032324654	3.21551124532997	-14.1127911417923	8.2584627647846e-39	9.74211957028331e-38	77.0016931607012	DOWN
PUS1	1.10940334558756	2.55665536323284	14.110639981582	8.44542364056825e-39	9.95670997624888e-38	76.9794094598083	UP
GRHL3	2.58027796426976	2.48807181453895	14.1082839978627	8.65503026164273e-39	1.0197726032128e-37	76.955005827936	UP
RBL1	0.998063796872669	2.10322034390568	14.1065220669406	8.81516749854041e-39	1.03802020150077e-37	76.9367567276293	NOT
PPIL1	1.25379924567078	4.60060270865913	14.1024164814178	9.19986606077456e-39	1.08267319277605e-37	76.8942374882251	UP
UQCRH	1.21440397729258	6.39826758994333	14.0899715585888	1.04712444116793e-38	1.23155829261946e-37	76.7653877825059	UP
PABPC1	1.22167787408278	8.40334483604682	14.0822652122002	1.13448392444384e-38	1.33350907087877e-37	76.685626076267	UP
SFN	2.88583967475974	8.56206368714332	14.0813706046249	1.14508471456756e-38	1.34516745491989e-37	76.676368093339	UP
CPSF6	0.814981042666832	3.74304093540399	14.0737023090237	1.24009839014398e-38	1.45509996276782e-37	76.5970228752353	NOT
SLC22A3	-2.23248027388672	1.65682036131144	-14.0736989245862	1.24014201372258e-38	1.45509996276782e-37	76.5969878603321	DOWN
GLRX3	1.24476712313658	4.01436510337362	14.0703422956028	1.28416903758404e-38	1.50586199100872e-37	76.5622626045043	UP
SLC25A17	0.845713806068449	3.17440491389478	14.0686802774832	1.30654210245082e-38	1.53118655906722e-37	76.5450700054055	NOT
TK2	-0.861021221248619	2.11002165179764	-14.067806907012	1.31845418628777e-38	1.54422869400503e-37	76.5360358839472	NOT
BMP2	-2.18200656575179	2.35595132981969	-14.0662603930063	1.33981361213298e-38	1.56831389087681e-37	76.5200394289323	DOWN
EIF4A3	1.04343909969911	4.67495194998061	14.0580761873034	1.45872499486631e-38	1.7064918159528e-37	76.4353993822375	UP
MRPL13	1.14335420374525	3.4251699412251	14.0579405636622	1.46078165615901e-38	1.70788422338116e-37	76.4339969741382	UP
SMAD7	-1.45434913048415	2.70810766828331	-14.0566383305703	1.48067705288889e-38	1.73011891325108e-37	76.4205316347865	DOWN
TMEM47	-1.75950856124853	2.30243452997277	-14.056482419417	1.48307708264054e-38	1.73189665005985e-37	76.4189195229165	DOWN
PSMD11	1.2456331658702	4.58329825057987	14.0541724868135	1.51909292375171e-38	1.77290466033119e-37	76.3950359443923	UP
SUV39H1	1.05543548220672	2.51342538905305	14.0524121502454	1.54712383938567e-38	1.80455059893316e-37	76.3768361600343	UP
YKT6	0.993444411068425	5.20244496752088	14.0513789677073	1.56381533787535e-38	1.82294074158479e-37	76.3661547817547	NOT
C1orf74	1.26874959554423	1.80875050102188	14.0422230987299	1.71980046102959e-38	2.00358786571012e-37	76.2715145627537	UP
NONO	0.889609747766683	6.26376514211996	14.0371419935979	1.81296022424476e-38	2.11087253043785e-37	76.219005925512	NOT
SH3BP1	1.43809465095002	3.47537253070851	14.0355848302003	1.84250472175611e-38	2.14400549440711e-37	76.2029158382689	UP
NOP58	1.10913581609507	4.74067430636537	14.0276196539458	2.00130496877194e-38	2.32741731825561e-37	76.1206252478061	UP
PSMG1	1.08462166987964	3.62299541525585	14.0248920492403	2.05876295390779e-38	2.39282637661735e-37	76.0924506192529	UP
LSM5	1.02728015683109	3.23644180521307	14.0244035900478	2.06922477731008e-38	2.40356858045588e-37	76.0874053822427	UP
RRAD	-2.82689283611517	2.55789544830383	-14.023623269635	2.08604774650609e-38	2.42168275495454e-37	76.0793457173043	DOWN
PLEKHO2	-1.37348988827639	3.64427561812631	-14.0231782827195	2.09570221336597e-38	2.43145862447734e-37	76.0747496930645	DOWN
C10orf54	-1.6523102842732	3.40470361367006	-14.0220502117615	2.12037696066646e-38	2.45863944992102e-37	76.0630987790673	DOWN
SAMHD1	-1.7291916851716	4.29012535328064	-14.0209060323094	2.14569988937895e-38	2.48653946028441e-37	76.0512819454704	DOWN
PALD1	-1.49212863308258	1.88055023034036	-14.0161604378937	2.25398748532854e-38	2.61049361403033e-37	76.002275348985	DOWN
FAT2	2.88536944292486	2.83580770605747	14.0131788454419	2.32479216705676e-38	2.69091621826323e-37	75.9714891772141	UP
CPSF4	1.11069283035841	3.26337282508944	14.0130345644422	2.32827413238181e-38	2.69336500572243e-37	75.969999494847	UP
VSTM4	-1.34264752610564	1.33474987914546	-14.0026311238238	2.59354011424983e-38	2.99846702241013e-37	75.8626044407861	DOWN
NRBP1	0.762148972807612	4.90661747257943	13.9947548454548	2.81422181114334e-38	3.25169638577124e-37	75.7813224533514	NOT
TMEM132C	-0.541708232226572	0.130647720051245	-13.9891485450915	2.98261203363042e-38	3.44424419489882e-37	75.7234794795078	NOT
PIK3R5	-1.34214757083003	1.31327881226816	-13.9822395813079	3.20400418449079e-38	3.69773597685495e-37	75.6522113849628	DOWN
PLEKHG6	1.86608930190544	2.59836516748751	13.9789911617226	3.31368561687559e-38	3.82208138559694e-37	75.618708701567	UP
MMP28	-2.51818119906832	1.85215319175345	-13.9740800949881	3.48665211739349e-38	4.01923313088073e-37	75.5680652614626	DOWN
DDIAS	1.32651220548191	1.95192333165136	13.9739074210734	3.49289473109339e-38	4.02407603385815e-37	75.5662847834021	UP
CCND3	-1.41726575078611	3.72633784350486	-13.9729485431663	3.52776393510871e-38	4.06187398883545e-37	75.5563977759731	DOWN
DDX56	0.914292838845627	4.42189263666278	13.9721324578896	3.55771371853505e-38	4.09396688965341e-37	75.5479833595466	NOT
TNR	-0.471696206955489	0.092351730491375	-13.9686729630317	3.68751500207741e-38	4.24085739328763e-37	75.5123161110296	NOT
ANK2	-0.810889269451911	0.499974651517652	-13.9641686123384	3.86361876280506e-38	4.44079609635063e-37	75.465882727247	NOT
DAW1	-1.02777874143539	0.362888607625347	-13.9639933783828	3.87063664045289e-38	4.44626978185358e-37	75.4640764606768	DOWN
TSSC1	0.885291616202282	2.84849491930269	13.9578554016889	4.1246378790556e-38	4.73528607291461e-37	75.4008145706899	NOT
PTBP1	0.765814380318127	5.53795618328632	13.9559102860279	4.20854648901402e-38	4.82880491219117e-37	75.3807697306774	NOT
SERPING1	-2.08114226255896	5.98595961460029	-13.955231645028	4.23822038468652e-38	4.86002328231185e-37	75.3737765000997	DOWN
PLIN5	-0.754680662178265	0.455453965803184	-13.9536206135253	4.30950133417049e-38	4.9388889708819e-37	75.357175859619	NOT
SMPD4	0.907123584293452	3.62289730625456	13.9528011413983	4.34621655724819e-38	4.97807209625081e-37	75.3487320776769	NOT
HOXA5	-1.34910342962583	1.90987897780475	-13.9520685422456	4.37930344197513e-38	5.01305629780568e-37	75.3411836283197	DOWN
C19orf40	1.15652523760468	1.95013453494812	13.945441524583	4.69024615452257e-38	5.36588114903941e-37	75.2729096901039	UP
TMEM130	-1.37642819966349	0.87265924733605	-13.9413009867103	4.89559345326585e-38	5.59756021756244e-37	75.2302602060507	DOWN
PTGDR2	-0.295659958327274	0.172306749034739	-13.9323876100854	5.36856095190592e-38	6.13478686863592e-37	75.1384687185101	NOT
PLCL1	-0.826353085537662	0.571764982823787	-13.9304352154357	5.47809346033875e-38	6.25632550928142e-37	75.1183663584113	NOT
TNFAIP8L3	-1.21376433602364	1.37884680050466	-13.9288339138311	5.5695896265418e-38	6.35713669475344e-37	75.1018799459338	DOWN
N4BP2L1	-1.13536653228375	1.4626722042116	-13.927266981081	5.66059628637305e-38	6.45727280075148e-37	75.0857482576627	DOWN
CARM1	1.09872030977105	3.92575611870247	13.9226749056881	5.93592763350546e-38	6.76743814410987e-37	75.0384774902907	UP
C15orf26	-0.709592204348084	0.327994233993332	-13.9169969458913	6.2948896695321e-38	7.17253555871773e-37	74.980038931913	NOT
PER1	-1.75377203956547	3.25150762473331	-13.9106966985839	6.71856645287118e-38	7.65085972957809e-37	74.9152090089673	DOWN
RASGRP2	-1.22506459626275	0.885400669579191	-13.9091353446929	6.82788602577438e-38	7.77085966166655e-37	74.8991447530078	DOWN
EIF2AK1	0.851477601423275	5.2378129593166	13.9074228951129	6.94982427885797e-38	7.90507421724456e-37	74.8815269145296	NOT
FOXP1	-1.08996949925515	2.00929260385279	-13.9053757737183	7.09844492911289e-38	8.06946634617493e-37	74.8604673028931	DOWN
PNO1	1.18589223083031	4.08659145887692	13.9019569681633	7.35374550976344e-38	8.35487213189954e-37	74.8252998970173	UP
ZMYND10	-1.7567034510491	0.787519290562156	-13.8989850786245	7.58309584084586e-38	8.61048301928305e-37	74.7947330365206	DOWN
GTF2H3	0.864739204146064	3.58718020499854	13.8937861901595	8.00158691705654e-38	9.08044221698438e-37	74.7412682836901	NOT
LPAR2	1.10281438555407	3.12102372940935	13.8937013901675	8.00860042965383e-38	9.0831721328732e-37	74.7403962900113	UP
LCLAT1	0.987136185309376	2.30974348720101	13.890544289969	8.27411992576213e-38	9.37892190779892e-37	74.707933815635	NOT
ALPK3	-1.28218393099887	0.932334492472756	-13.8894755511607	8.36597677983776e-38	9.47759392437712e-37	74.6969454478384	DOWN
RAP1A	-0.917011579008474	3.64841035489265	-13.8862507768459	8.64934845368495e-38	9.7929900470441e-37	74.663791995013	NOT
RPGR	-0.748192509749157	1.18899377270838	-13.8841287750189	8.84101437500304e-38	1.00042523168806e-36	74.641978004646	NOT
RAB10	0.956822258947313	6.07202719953438	13.8777327150688	9.44471555689106e-38	1.0681252613737e-36	74.5762367485898	NOT
NOP16	1.06163565496059	3.12629668984686	13.8667896604262	1.05743781758783e-37	1.1951957718057e-36	74.4637933859121	UP
CPEB4	-0.991016736967206	1.92064534442063	-13.8624986540745	1.10532419168839e-37	1.24860461126427e-36	74.4197135621059	NOT
PRKDC	1.38393729064053	4.30229568491376	13.8555394716031	1.18762380735871e-37	1.34025339162973e-36	74.3482385567659	UP
ATAD5	1.019568751259	1.39278063410809	13.8555237984844	1.18781588635204e-37	1.34025339162973e-36	74.3480776038557	UP
NOD1	-0.800699495124863	1.70325981822567	-13.8552902405619	1.19068188339675e-37	1.34271860901125e-36	74.3456791236745	NOT
DUS4L	0.802550623445812	1.54939507918519	13.8529907381415	1.21926974642763e-37	1.37417068276623e-36	74.3220658445281	NOT
CKS2	1.76327438759321	5.82351136058872	13.8518823663771	1.2332925689447e-37	1.38918074965931e-36	74.3106847984726	UP
LYL1	-0.990014150508414	1.18217291988237	-13.8482330537899	1.28060850346315e-37	1.44165361623447e-36	74.273215816533	NOT
CLNS1A	1.1068389628483	4.34555705309023	13.8480375095107	1.28319433722818e-37	1.44374011275353e-36	74.271208217758	UP
TEKT1	-1.55793311130775	0.506364160489644	-13.842473170348	1.35899745959291e-37	1.5281550441241e-36	74.2140864155614	DOWN
BRCA1	1.16412893891222	1.82369656799777	13.8388094127071	1.4113293051704e-37	1.58609596713335e-36	74.1764814401113	UP
KIF13B	-1.20872013724789	1.67780952092404	-13.8355134619066	1.46012130750581e-37	1.63999494094328e-36	74.1426557505834	DOWN
RAPGEF3	-0.889069817868685	0.790741714204007	-13.8253848974486	1.62083301366897e-37	1.81946813015049e-36	74.0387326244397	NOT
C5orf49	-1.58848765309214	0.714962835649685	-13.8220103805181	1.67820011264951e-37	1.88279343315578e-36	74.0041168876922	DOWN
EIF5A	1.06044233156299	7.31656137385513	13.8201713955965	1.71031035636718e-37	1.91772683417007e-36	73.9852543297625	UP
KLHDC1	-0.614294045767361	0.642355784614879	-13.8180153941214	1.74873656303419e-37	1.95969841560716e-36	73.9631416614267	NOT
MSH6	1.25455428778677	3.38601041785488	13.817099824069	1.7653138461258e-37	1.9771515076609e-36	73.9537517745907	UP
STMN1	1.69783541504871	5.0819532894872	13.8146786029312	1.80991103217743e-37	2.02594924851115e-36	73.9289217073628	UP
RAP2B	1.43289843148563	4.43543916316639	13.8088701364291	1.92153035317755e-37	2.14967118739137e-36	73.8693633936403	UP
PSMD4	0.889600233410639	5.74588321567965	13.807863688049	1.94155671952779e-37	2.17084322491956e-36	73.8590447980039	NOT
DARS	0.980320193198808	4.86689750874108	13.8027012128681	2.04759689485931e-37	2.28810827616025e-36	73.8061223252922	NOT
SORD	1.52354697614193	2.68119898038221	13.7948909815673	2.21909457486863e-37	2.47834517052751e-36	73.7260749208628	UP
ICAM1	-2.66656040930797	4.82148072746628	-13.7933497509784	2.25459154510639e-37	2.51656333732373e-36	73.7102813731433	DOWN
RGS7BP	-0.454112973561591	0.215007812720595	-13.784727635143	2.46386796582211e-37	2.74860018915028e-36	73.6219432076065	NOT
GPR65	-1.11667618335419	0.980291105159773	-13.7688495324382	2.90120598691041e-37	3.2346477609716e-36	73.4593337238222	DOWN
DDX49	1.07780056166632	4.40970446136435	13.7665824679833	2.96966300788676e-37	3.30910102947788e-36	73.4361238806593	UP
CSRP1	-1.20549701299713	4.41207095214696	-13.7645667084757	3.03188236006514e-37	3.37652345093808e-36	73.4154884173527	DOWN
SIX4	1.33031233313438	1.87001153428497	13.7628860744515	3.0847495375855e-37	3.43346035487778e-36	73.3982847786713	UP
PARP1	1.18563472692163	5.02460905134987	13.7626853878421	3.09112356460611e-37	3.43861330166567e-36	73.3962305389321	UP
LAMC3	-1.57237394584178	1.58794510870334	-13.7595885561594	3.19116297385334e-37	3.54789647719104e-36	73.3645330374248	DOWN
VGLL3	-1.44012433343159	1.15925251598683	-13.7594107037946	3.19700527201908e-37	3.55238827068998e-36	73.3627127417289	DOWN
XAGE2B	-1.66604243337521	0.619919465701886	-13.7528424739535	3.42039742117296e-37	3.79847177274149e-36	73.2954957864366	DOWN
CRABP2	3.55955676290441	5.34921838299715	13.7523125799147	3.43908369971095e-37	3.81707307931882e-36	73.2900737179939	UP
HTR3C	-0.844226234403078	0.185483953906719	-13.742249397306	3.81390931545878e-37	4.23071358617464e-36	73.1871228890799	NOT
CPEB3	-0.515798285765069	0.692217529589853	-13.7392781042139	3.93217515677854e-37	4.35945088247573e-36	73.1567322624882	NOT
SFTPA2	-6.85380048664905	6.3821985916068	-13.7379351314148	3.98682177141902e-37	4.41755091389611e-36	73.1429972790732	DOWN
UBXN10	-1.52508931723605	0.857532293753099	-13.7310988182661	4.27695185801665e-37	4.73636376546204e-36	73.0730904162298	DOWN
TEKT3	-0.477883284738631	0.212754773148507	-13.72797119786	4.4166112219444e-37	4.88827851807793e-36	73.0411136140459	NOT
CEACAM4	-0.950390937496704	0.68321420848202	-13.7272621237224	4.44890062948829e-37	4.92125304200186e-36	73.0338645319582	NOT
RAC3	2.04979131723796	3.25571566227108	13.7210676820409	4.74117381040217e-37	5.24161627317149e-36	72.9705446331223	UP
ZFP2	-0.46264461649823	0.327979761275355	-13.7194458598316	4.82080736680314e-37	5.32612769940265e-36	72.9539685897663	NOT
TMEM40	2.07927698399951	2.27877781321414	13.7194011699571	4.82302046643351e-37	5.32612769940265e-36	72.9535118446861	UP
LAT2	-1.38501062283606	1.89130688792753	-13.7153687771973	5.02693419920061e-37	5.54820419566867e-36	72.9123024693134	DOWN
SLC52A2	1.18398457635898	4.54871730317659	13.7120864000898	5.19924670954024e-37	5.73517353880566e-36	72.8787623139058	UP
NXF3	-0.927982400792248	0.310131455417075	-13.7046233120719	5.61325272904502e-37	6.18839137555567e-36	72.8025172165402	NOT
SIRPB2	-1.06540956770303	0.924026802888009	-13.7035508705689	5.67538543636555e-37	6.25339282960523e-36	72.7915625085777	DOWN
NKRF	0.849491684826997	2.36501947808446	13.6974928327736	6.03945445247149e-37	6.65082269090044e-36	72.7296891278923	NOT
CDK16	0.952190910838561	4.41218386888725	13.6970529286881	6.06678020638554e-37	6.67718433435353e-36	72.7251967175222	NOT
RPUSD1	1.10853627215301	3.37149556554855	13.6942369994202	6.24464120971497e-37	6.86910533068647e-36	72.6964414190895	UP
ZCCHC24	-1.4663193759288	2.31937070492595	-13.6919389904639	6.39363268518275e-37	7.02907347966104e-36	72.6729770911252	DOWN
UQCC3	1.20993194636117	3.36962978603225	13.6918101053538	6.40209309064289e-37	7.03445144942879e-36	72.6716611384008	UP
RNPS1	0.812444503106281	4.0616408871685	13.6906242984751	6.48045843488948e-37	7.11659034365134e-36	72.6595540061785	NOT
PPM1M	-1.07785482683495	2.7942283498278	-13.6891659776258	6.57814506157053e-37	7.21984384485959e-36	72.6446652010468	DOWN
U2AF2	0.873608749079596	5.50819844458815	13.6864280143939	6.76553054008337e-37	7.42137662805361e-36	72.6167139189004	NOT
CELSR2	1.91060540857362	2.87954692436594	13.685480362028	6.83161917690738e-37	7.48970396080079e-36	72.6070401769658	UP
PAQR5	-1.29227250661673	1.3291950195116	-13.6834673711553	6.97414631365692e-37	7.64171051332991e-36	72.5864924300079	DOWN
CMAS	1.27368543306849	4.76120381236647	13.6826138056009	7.03547296544104e-37	7.70462461637633e-36	72.5777800468367	UP
NATD1	-1.15358200145371	1.84170060627769	-13.6792363093945	7.28345397780954e-37	7.97176262135379e-36	72.5433084021338	DOWN
LYSMD3	-0.898084525369171	2.41194574009048	-13.6737848911233	7.70221040828301e-37	8.42541462641924e-36	72.4876785585214	NOT
GJA5	-2.0858890720724	2.53686339153161	-13.6731316599766	7.75397227111804e-37	8.47733230217853e-36	72.4810132905145	DOWN
SLC9A3R1	2.29961323110429	6.12480645015626	13.6713369261442	7.89797805289147e-37	8.62998577486678e-36	72.4627014631454	UP
CD69	-1.86433771639314	1.76082517865645	-13.666694389833	8.28297006914653e-37	9.04564576193997e-36	72.4153387355898	DOWN
FAM60A	1.42397713391839	4.14171050211468	13.6662026598257	8.32482753729672e-37	9.08632338954557e-36	72.4103226144254	UP
VRK1	1.24712037396344	3.08359528230197	13.6626535939615	8.63325069167891e-37	9.41774419670031e-36	72.3741213450703	UP
PPARG	-1.76220731236384	2.01648202453503	-13.6617872216331	8.71025391870957e-37	9.49648922818601e-36	72.3652848547247	DOWN
APH1B	-0.921657901017108	1.73257598986726	-13.6606264599236	8.81449636662767e-37	9.60482876611192e-36	72.3534461970857	NOT
EGFL7	-1.75338210801287	3.50896594609024	-13.6590474410841	8.95829918231252e-37	9.75613223656046e-36	72.3373425116993	DOWN
ATAD3A	1.20425906717306	3.32714438739775	13.658874840993	8.97415910691621e-37	9.76800796883116e-36	72.3355822984411	UP
C10orf11	-0.774572499151713	0.868272614900554	-13.65233518426	9.59614477863581e-37	1.04392497724321e-35	72.2688975217644	NOT
KDM5B	1.09754421914592	3.46190233551524	13.6491057825804	9.91895489760123e-37	1.0784469880944e-35	72.2359731626825	UP
RQCD1	0.826996846078714	3.92191776339714	13.6417847777522	1.06913961725232e-36	1.16179052564927e-35	72.161348347724	NOT
CDK5R1	1.43348415482633	1.90398576916115	13.6390189557015	1.09985736952361e-36	1.19451176132504e-35	72.1331607745978	UP
VWA3B	-0.900818989751388	0.270349535469677	-13.6364804173339	1.12882425311418e-36	1.22529645800587e-35	72.1072920187141	NOT
MTA2	0.912054971817385	5.0617705227981	13.6314423439559	1.18858373426208e-36	1.28945308584337e-35	72.0559590024412	NOT
RIOK1	1.02351670984794	3.66959795845076	13.630638276831	1.19840872187852e-36	1.29939673958577e-35	72.0477672148052	UP
C1orf158	-0.652623281176042	0.165399339787177	-13.624284698693	1.27894456000993e-36	1.38595685359625e-35	71.9830457319841	NOT
KCNQ1	-1.83111381250169	2.29324625615075	-13.6209330757717	1.32357881083208e-36	1.43353766588583e-35	71.948910029018	DOWN
PDCD2L	1.30987521990195	2.80496202050646	13.6141024335084	1.41940641685858e-36	1.53648211362528e-35	71.8793539615287	UP
VWA3A	-0.928090775869352	0.287532369540475	-13.608849703216	1.49777333767298e-36	1.62042305335949e-35	71.8258774225928	NOT
KIR2DL1	-0.279040171231728	0.0934247133047024	-13.6041644186674	1.57130474532134e-36	1.69904328797446e-35	71.7781865017031	NOT
USP54	-1.11980521410519	2.24539118835043	-13.6024398145792	1.59926738970296e-36	1.72833107378425e-35	71.7606340207606	DOWN
RHOB	-1.76653012596689	6.11592886977782	-13.6018608281347	1.60876579248678e-36	1.73764335898627e-35	71.7547415248626	DOWN
LIPN	-0.502188457255101	0.197186627395448	-13.5995851923016	1.64664593169272e-36	1.7775840419237e-35	71.7315829895041	NOT
KCTD1	1.80907760492307	2.65079117606897	13.591147787647	1.79501633328778e-36	1.93669195193041e-35	71.6457345404141	UP
WDR63	-0.774060312517784	0.307114636314224	-13.5888538791108	1.83760880987515e-36	1.98156153502511e-35	71.6223991695787	NOT
LRRFIP1	-1.06378400723855	3.46204995648709	-13.5876052593757	1.86121448808189e-36	2.0059190808677e-35	71.6096980871196	DOWN
KRT15	4.53569838513646	5.34944909928089	13.5851316105049	1.90887583906455e-36	2.05616177812243e-35	71.5845375974163	UP
FPR1	-2.16801025247863	2.36710763597356	-13.5813292254417	1.98452097376491e-36	2.13647610239508e-35	71.5458664227838	DOWN
PTS	1.18074498750957	2.98180418292928	13.5760123655566	2.09532934696356e-36	2.25453777769354e-35	71.4918016829554	UP
PIF1	1.22276209187717	1.40267605439843	13.575278751891	2.11109497654437e-36	2.27026209370664e-35	71.4843427230921	UP
TBC1D7	0.938680064088606	1.85352129896458	13.5738426568878	2.1423001840507e-36	2.30256386194151e-35	71.4697419183831	NOT
C9orf171	-1.15835818603574	0.397241420981958	-13.5690034786431	2.25087491504243e-36	2.41794257903631e-35	71.4205475524579	DOWN
MACF1	-1.28886946201029	2.62935584557317	-13.5640005380489	2.36889098895197e-36	2.54333219903166e-35	71.3696975687142	DOWN
MASTL	1.09715673222488	2.8403220803533	13.5598963727272	2.47029445989467e-36	2.65075908510853e-35	71.3279897164983	UP
F12	1.65568164626584	1.84664445055077	13.5588928265726	2.4957406485943e-36	2.67660716349787e-35	71.3177923119822	UP
FAM189A1	-0.60440711868364	0.223842743577987	-13.5528008201672	2.65591430452091e-36	2.8468397373962e-35	71.2558972369958	NOT
SESN1	-1.12004358718146	2.38984729774203	-13.5502576508904	2.72577386810335e-36	2.92013339608985e-35	71.2300626131788	DOWN
TRMT6	1.05400560722737	3.34971611099406	13.5443522698435	2.89513484165584e-36	3.09988582285279e-35	71.1700824890164	UP
SRGAP2C	-0.508910241592619	0.82403452126935	-13.5411533683528	2.99121358887597e-36	3.20102075265598e-35	71.137597137255	NOT
RND1	-2.47706130981336	1.86213877377822	-13.5379247836913	3.09140539739409e-36	3.30644510002346e-35	71.1048142270787	DOWN
TMEM189	1.17130575110054	3.71679358012975	13.5366765552884	3.13103158626662e-36	3.34701163928892e-35	71.0921408143318	UP
CAV2	-1.76328693949974	3.97150583679442	-13.5348622505675	3.18953258269129e-36	3.40604035814968e-35	71.0737210001163	DOWN
PLA2G12B	-1.13243948740428	0.308812466409788	-13.5348568900761	3.18970703183051e-36	3.40604035814968e-35	71.0736665792999	DOWN
TMEM212	-0.733483584553227	0.194373320030821	-13.5337673486292	3.22536260187994e-36	3.44224946444274e-35	71.0626055524962	NOT
MAZ	1.07090112542902	4.28168391312948	13.5317748229926	3.2915989934782e-36	3.51103892637675e-35	71.0423785777099	UP
COASY	0.904094770034966	4.49126469529315	13.5312655416657	3.30874512926954e-36	3.52741936117692e-35	71.0372088849309	NOT
STOM	-1.48411961429641	6.23070371710175	-13.5303807250065	3.33874643083815e-36	3.55747944025306e-35	71.0282273801055	DOWN
CEP112	-0.942948357410411	0.932359258992775	-13.5291442267612	3.38112674056935e-36	3.60068991410605e-35	71.0156765535314	NOT
FXR1	1.41542777022324	4.19473902636401	13.5251689692953	3.52104220445376e-36	3.74766651912486e-35	70.9753303827414	UP
CETP	-0.948131980672699	0.781831914329904	-13.523381396346	3.5858249009971e-36	3.81455911756367e-35	70.9571896579571	NOT
SPATA18	-1.48621942635617	1.25786868648107	-13.5230766924722	3.59698542688691e-36	3.8243676771734e-35	70.9540975684542	DOWN
MPRIP	-1.05238256196106	2.87403577881382	-13.5206450188866	3.68730068668435e-36	3.91827876743514e-35	70.9294225545157	DOWN
MAS1L	-0.156167541243851	0.0367469283069577	-13.5117770377902	4.03623811576335e-36	4.28676324019004e-35	70.8394549456542	NOT
B3GALNT2	0.954362531810923	2.07124312212747	13.5107445396097	4.07894598478105e-36	4.32978908196037e-35	70.8289819439917	NOT
KBTBD11	-0.986811107884975	0.808207733737374	-13.5085546525506	4.17102377446486e-36	4.42514642853882e-35	70.8067704543049	NOT
RP11-407N17.3	-0.0265500316482269	0.00659500237048982	-13.5008048881197	4.51382760079192e-36	4.78625979918291e-35	70.7281809582007	NOT
USP39	0.983767387802295	4.47669025043664	13.4996817188722	4.56578630224785e-36	4.83875159085536e-35	70.7167928975818	NOT
CIRH1A	0.936394153632351	3.45721519789291	13.4941398354761	4.83101459005041e-36	5.117085416393e-35	70.6606094683383	NOT
DOCK9	-1.1937577763223	2.57747749192366	-13.493441229299	4.86552067290001e-36	5.1508669980776e-35	70.653527842589	DOWN
C1orf194	-1.80560678410796	0.725358292088629	-13.4925405429817	4.91037070251881e-36	5.19555702029258e-35	70.6443980435824	DOWN
DARS2	1.24068769426521	3.52359162197363	13.4921528409425	4.92980308059361e-36	5.21331965261058e-35	70.6404681992819	UP
GOT2	1.10991491808504	5.10508059356463	13.4864837689492	5.22285796040863e-36	5.52026681584852e-35	70.5830115420524	UP
SULT1C4	-1.38192559891968	0.806406999412343	-13.4838204213076	5.36646684710765e-36	5.66901363827363e-35	70.5560224071475	DOWN
GRHL1	1.78090207418076	2.48919463082851	13.482632336197	5.43179152661343e-36	5.73433214370036e-35	70.5439837639051	UP
RAB40A	-0.476759369961189	0.328492017341232	-13.4825902955103	5.43411751442384e-36	5.73433214370036e-35	70.5435577832744	NOT
HOXA1	1.22555488484738	1.41327333951905	13.4805851666144	5.54621556986657e-36	5.84949177705778e-35	70.5232414279017	UP
AP2M1	1.23852058359015	7.04135781200875	13.4740174686835	5.92977162655611e-36	6.25067691458149e-35	70.4567068584284	UP
TBL1XR1	1.47384631868769	4.65426886610325	13.4724425153278	6.02561116387316e-36	6.34830824491009e-35	70.4407540926651	UP
MTCH2	0.944112928572157	5.05893321662897	13.4663000622122	6.41437132181513e-36	6.75427817818482e-35	70.3785458917314	NOT
RAB11FIP1	-1.9522460804752	3.06308095104124	-13.4650513817937	6.4964066150594e-36	6.83700839274164e-35	70.3659015216242	DOWN
AUP1	0.811841628859136	5.98936068553976	13.4635920220956	6.59360876482284e-36	6.93560384056498e-35	70.3511245210327	NOT
KIAA0040	-1.5465719049203	3.24445972881926	-13.4551797921228	7.18284066808001e-36	7.55136827995697e-35	70.2659607291204	DOWN
HRC	-0.567520329666544	0.301550994174846	-13.4546904982079	7.21868408566662e-36	7.58500536762582e-35	70.2610080362189	NOT
MOCS1	-1.23774869518701	1.70179850121476	-13.452792151803	7.35944326133076e-36	7.72878772335386e-35	70.2417935997146	DOWN
DQX1	1.69379684659864	1.62277424614255	13.4419632267235	8.21629753788338e-36	8.62404989705842e-35	70.1322129018172	UP
DIEXF	0.790518009624728	2.11363771033013	13.4418109366801	8.22903075027978e-36	8.63281820912799e-35	70.1306721564596	NOT
PFDN2	1.204703541854	6.3882960800874	13.4405194747056	8.3378053383637e-36	8.74227759733113e-35	70.1176065604957	UP
NLN	0.945756817409896	2.03060814921503	13.4366279182759	8.67431397199158e-36	9.09027522678884e-35	70.0782398873833	NOT
ANKRD66	-0.754465191492803	0.193102078211209	-13.4362418084743	8.70843055786142e-36	9.12117870119895e-35	70.074334345035	NOT
RSPH4A	-1.42315657470934	0.705752730118551	-13.4344199278794	8.87122408832796e-36	9.28675354376637e-35	70.0559065897473	DOWN
ABCF3	1.20828241830906	4.37817994757535	13.4320027934172	9.09189554148529e-36	9.51270939032686e-35	70.0314599725396	UP
CACYBP	1.1811038129928	4.29366470492728	13.4298239287337	9.29549721767819e-36	9.72057512757944e-35	70.0094250904216	UP
POLA2	1.04152407959865	2.70532149411963	13.4295132745136	9.32489363931673e-36	9.74614546225935e-35	70.0062835878749	UP
DOLPP1	1.01751418000594	3.55330543552456	13.4251051395166	9.75214579392508e-36	1.01872971854717e-34	69.9617101095992	UP
CCDC108	-0.769694742985694	0.210211066747125	-13.4208742464696	1.0180549341809e-35	1.06291837195836e-34	69.9189357883497	NOT
ABCC5	2.67538803463327	4.18556632004498	13.4206407978916	1.02047258582116e-35	1.06487853952921e-34	69.9165758218955	UP
NRP1	-1.46768842211341	2.82992612282858	-13.4170407724388	1.0584879185539e-35	1.10396369579548e-34	69.8801852545876	DOWN
PIGX	1.67487731404235	3.73617657675372	13.4145971378965	1.08509276391237e-35	1.13111309160448e-34	69.8554867830467	UP
SENP5	1.10170057284456	3.4281583035844	13.4106524245982	1.12945340287773e-35	1.17673284764935e-34	69.815621304364	UP
SCGB3A1	-4.52549279050726	3.57465268283322	-13.4059470614763	1.18473694561374e-35	1.23367853523181e-34	69.7680764149791	DOWN
SULT1A1	-1.24886645536031	1.47637722229438	-13.4049976095397	1.19621480972817e-35	1.24497287905816e-34	69.7584837927437	DOWN
EFTUD2	0.843531597290673	3.9089484261752	13.3995011966248	1.26487145010767e-35	1.31573329944709e-34	69.702958500649	NOT
CDKL5	-0.762873487727974	1.03130466329049	-13.3863090893533	1.44610133384759e-35	1.50345725173015e-34	69.5697376375685	NOT
FAM91A1	0.797976959383675	3.66141180092307	13.3852555418798	1.46164417065327e-35	1.51881549245742e-34	69.5591012274731	NOT
MDK	2.25853016008001	6.09927191193424	13.3790478958156	1.55666357093434e-35	1.61669927872801e-34	69.4964386652307	UP
TBXAS1	-1.36411875160471	1.82300460723205	-13.3786360965434	1.56318030106543e-35	1.62261243257513e-34	69.4922823137249	DOWN
SAMD1	1.05957635215372	4.47736173490404	13.3726541937951	1.66096735175002e-35	1.72320991777349e-34	69.4319134008892	UP
AARD	-1.15004769737543	0.584076380177602	-13.3714546692563	1.6812977999121e-35	1.74338465186046e-34	69.4198095396792	DOWN
CD300E	-1.32454598457486	1.04867401254433	-13.3706480163095	1.69510879899892e-35	1.75678152712233e-34	69.411670278683	DOWN
DUOX1	-1.88610229555581	2.89695997404361	-13.3674340851558	1.75126714636385e-35	1.81402932155146e-34	69.3792436614443	DOWN
FBXO5	1.0226171139549	2.15240320101199	13.3667592900829	1.76329153749478e-35	1.82552535646519e-34	69.3724358913236	UP
SOX2	4.06874755313665	5.03365367850293	13.3646396259284	1.80160012587411e-35	1.86344255511206e-34	69.3510524813563	UP
EFHB	-0.705039081362523	0.298289519930354	-13.3646283140981	1.80180677254646e-35	1.86344255511206e-34	69.3509383709659	NOT
NHLRC4	-0.966914960750627	0.60760343776984	-13.361456644697	1.86068897975253e-35	1.92332989873528e-34	69.3189454474444	NOT
PIGU	0.949926759299557	3.82307051116961	13.3594091272004	1.89971558670206e-35	1.96264117636641e-34	69.2982939994144	NOT
MRPL35	0.832396854259753	3.44696372624952	13.3579282746887	1.92844850950038e-35	1.99128219063759e-34	69.2833589891609	NOT
FAM81B	-1.21874289516106	0.46634834303113	-13.356430634303	1.95794753910963e-35	2.02068386863503e-34	69.2682555228416	DOWN
POLR2D	0.871006731239881	3.42380639546872	13.3557999086541	1.97050508438059e-35	2.03257960352225e-34	69.2618950122998	NOT
COPB2	0.967679021949476	4.89942848992898	13.3553611878666	1.97928716256836e-35	2.04057053078177e-34	69.2574708520421	NOT
SPATA6	-0.934287601704331	1.02094324767507	-13.3531249514122	2.02466056948562e-35	2.08625766574493e-34	69.2349212839704	NOT
MPHOSPH10	0.804282288720275	3.51264210426401	13.351411643512	2.06012356697794e-35	2.12169047817498e-34	69.2176460780015	NOT
HNRNPAB	0.892233299044734	6.08708111786301	13.349831117643	2.09338666597035e-35	2.15482182556697e-34	69.2017107078867	NOT
FABP3	-1.70531466861859	2.55150207266092	-13.3497791145888	2.09449014628592e-35	2.15483245112673e-34	69.2011864126907	DOWN
DGKA	1.54039610802958	2.98622367394766	13.3465402360269	2.16437199786905e-35	2.22556603140296e-34	69.1685340634354	UP
TIMP3	-1.77936907829355	1.47911479568396	-13.3413933021489	2.28023111274136e-35	2.34347839908018e-34	69.1166541958541	DOWN
CDC7	1.20415085277039	2.27156267244631	13.3396436232178	2.32100787738068e-35	2.38414316200771e-34	69.0990201713746	UP
CTDSPL	-1.00734917680232	3.14999470189546	-13.3380696940142	2.35830904363877e-35	2.42119728480247e-34	69.0831584362131	DOWN
TYSND1	1.1633713329136	3.19177471386284	13.333031038997	2.48178556763471e-35	2.54664014103152e-34	69.0323863238762	UP
PGLYRP1	-0.548366251583546	0.233339315546436	-13.3322968222025	2.50030797227656e-35	2.56431169352319e-34	69.0249887897504	NOT
LRRC42	0.943752589878711	4.03988269987019	13.3306460445929	2.54245733073555e-35	2.60618403034109e-34	69.0083572899098	NOT
ATIC	1.00167634743489	4.46135068984704	13.3209989102194	2.80332244750968e-35	2.87209418322822e-34	68.9111839266787	UP
FBXL19	1.29014966216786	2.93699694667987	13.3198210004662	2.83694806179355e-35	2.9050348152766e-34	68.8993215737091	UP
GTF2IRD1	1.1286548113354	2.85728308960547	13.3195919194363	2.84353412773402e-35	2.91026711972445e-34	68.8970146340472	UP
KLRF1	-1.03806748375715	0.659696621309248	-13.3151365982635	2.97469674736589e-35	3.04292798568119e-34	68.8521517587112	DOWN
ATP2A2	1.03554165662703	5.17998303688846	13.3145602083038	2.9920999440655e-35	3.05914284737651e-34	68.8463483578875	UP
BIK	2.09654568242019	3.30692927567998	13.3139951136212	3.00926056673589e-35	3.07509301666655e-34	68.8406588085768	UP
KIAA1244	-1.23506909347105	1.52004570554459	-13.300360383469	3.45438706547216e-35	3.52812838521177e-34	68.7034175390866	DOWN
PTHLH	4.098445072093	4.23531088282893	13.2967089792242	3.58434740926018e-35	3.65896717407233e-34	68.6666763072143	UP
IMP4	0.907543600705951	4.18945151054804	13.2915150074894	3.77764586494403e-35	3.85429375205884e-34	68.6144223242548	NOT
PARD6G	1.53840480052071	2.75977322574242	13.2907586586218	3.80664730575759e-35	3.88187437615591e-34	68.6068139444945	UP
CSNK2A1	0.952879085034477	4.46329618405885	13.2890358425148	3.87353769156309e-35	3.94804420765727e-34	68.5894843585158	NOT
PDCL3	0.843725862574858	3.95021130247983	13.288385898762	3.89907563261299e-35	3.97201957984844e-34	68.5829469568791	NOT
HOXA10	1.4826592934532	1.42824317257649	13.27968177047	4.2576928653215e-35	4.3351054628728e-34	68.4954130538505	UP
SMC4	1.39538548020296	3.43703913271351	13.2757785462553	4.42900417974443e-35	4.50720342752309e-34	68.4561694598304	UP
GREM2	-0.625512007876494	0.289018879117709	-13.2645158432007	4.96278382739891e-35	5.04780158956075e-34	68.3429657825634	NOT
NAA25	0.759861395253153	2.14325388799361	13.2632354438794	5.02738617353595e-35	5.11087345295207e-34	68.3300993580002	NOT
IDH2	1.3013847824494	5.7670657518224	13.2624858099579	5.06559696167958e-35	5.14706429425917e-34	68.3225667634418	UP
CFAP52	-1.15244993216047	0.471510285589159	-13.2610763550352	5.13822565716106e-35	5.21817125986393e-34	68.3084046397995	DOWN
NCS1	1.46464896293141	3.20062123751967	13.2601169538689	5.18825573268881e-35	5.26626658098671e-34	68.2987650735395	UP
SORT1	-1.50565349292739	3.4033848519449	-13.2595836829057	5.21627385132817e-35	5.29198096538245e-34	68.2934071980028	DOWN
RGL1	-1.35335673609147	2.7084953078313	-13.2589305889237	5.25079291020315e-35	5.32426079454344e-34	68.2868455885669	DOWN
HMBS	1.06295364511158	2.94734377947097	13.2582337351234	5.28787586577832e-35	5.35910586458726e-34	68.2798445092288	UP
TJP1	-1.05202151487685	3.28305528564038	-13.2535578004888	5.54354454102604e-35	5.61533144875156e-34	68.2328717040371	DOWN
FOLR3	-1.29311644395633	0.480895135727874	-13.2504489321851	5.72030849347332e-35	5.79140837305322e-34	68.2016458176701	DOWN
PGAM1	1.1660955633424	4.74866472132401	13.2439005034441	6.11122151702492e-35	6.18400403201207e-34	68.1358848662683	UP
P2RX7	-1.10332168116019	1.18719091304095	-13.2433858535734	6.14304884328024e-35	6.21302097479426e-34	68.1307173336399	DOWN
DKK2	-1.43600806009105	0.878325379997105	-13.2419999366479	6.22958113802229e-35	6.29730786629207e-34	68.116802035788	DOWN
C1orf106	1.4939117775987	2.71737466966246	13.2390418134323	6.41836026341591e-35	6.48481381406737e-34	68.0871035115508	UP
INTS7	0.914530448463268	2.97366385847987	13.2386257610049	6.44536477637693e-35	6.50876180696424e-34	68.0829267646838	NOT
PTGES2	1.02242479141958	4.08582380167957	13.238490130904	6.45419249397013e-35	6.51433909068813e-34	68.0815651898451	UP
TMED3	0.90529047701219	2.79077306659673	13.23556090371	6.64781303892094e-35	6.70633012401277e-34	68.0521607724431	NOT
DUSP11	0.852563820009754	3.47194690229615	13.2349354483143	6.6898991706976e-35	6.74533465231668e-34	68.0458827074674	NOT
TSFM	0.838372535257507	3.34268155073151	13.2335951587196	6.78098157639196e-35	6.83367632074838e-34	68.0324299447747	NOT
CXCL3	-1.90076157817547	1.48848850925293	-13.2292139019596	7.08742738157404e-35	7.13885378362736e-34	67.9884592704385	DOWN
SLC6A13	-0.349245260132356	0.154211158886122	-13.2249246580157	7.40079580687987e-35	7.45068881231951e-34	67.9454193208885	NOT
EPB41L4A	-0.73118902959401	0.859959956838068	-13.2244073241707	7.43951265837116e-35	7.48584346716755e-34	67.9402286776801	NOT
PRKG1	-1.11747473993193	1.19509628377874	-13.2187015659944	7.88014683106083e-35	7.92517624152403e-34	67.8829871925228	DOWN
MYO5C	-1.34372598819943	1.76577388005285	-13.2162916935362	8.07397353612701e-35	8.11596972688096e-34	67.8588146265148	DOWN
SNED1	-1.01049724144599	1.07732503464642	-13.210656103677	8.54598623342135e-35	8.5860591556168e-34	67.8022949354369	DOWN
PDCD6	1.12024694160545	3.87307501918015	13.2074336017361	8.82813969198892e-35	8.86113409430418e-34	67.7699818565676	UP
VIM	-2.01245636422838	6.59471764344136	-13.207426541565	8.82876793892726e-35	8.86113409430418e-34	67.7699110664024	DOWN
AAED1	-0.997007590130068	2.49263887199123	-13.2071988758763	8.84905058547152e-35	8.87697125398548e-34	67.767628342997	NOT
ACSL4	-1.40161724300859	3.65949078993155	-13.207110092943	8.85697279667594e-35	8.88039917436806e-34	67.7667381534143	DOWN
AQP9	-1.92128590934649	1.89958107370456	-13.2051186701871	9.03653835775045e-35	9.05583345744671e-34	67.7467717980351	DOWN
EXOSC2	0.970312967190828	3.08970583214274	13.2036170745658	9.17433062960361e-35	9.18924824038345e-34	67.7317175655464	NOT
UBE2E3	0.879048380594441	4.48205561309731	13.1983455112795	9.67485227460249e-35	9.68566216541211e-34	67.6788745711856	NOT
SNTN	-1.32035847175915	0.466604452816913	-13.1962058499288	9.88568606669422e-35	9.89170780439982e-34	67.657429379118	DOWN
PYGO2	0.878683209555696	4.35972535495028	13.1952664595676	9.97968980857656e-35	9.98070246101782e-34	67.64801471629	NOT
CGN	-1.87104234788046	2.67849175199166	-13.1891143860019	1.06177203269644e-34	1.06134129353511e-33	67.5863666080119	DOWN
SNRPG	1.34508891300251	5.10412122271823	13.1885702890675	1.0676067315551e-34	1.06663273656433e-33	67.5809150904341	UP
FAM65B	-1.2697919087967	1.11804109442705	-13.1860161128434	1.09542656663661e-34	1.09387277008819e-33	67.5553253687109	DOWN
KCTD16	-0.240497666998755	0.0983169722820952	-13.1814071308263	1.14746692067355e-34	1.14525913621859e-33	67.5091555064727	NOT
TRMU	0.985678514849833	2.20414426295164	13.1807827542103	1.15470366856808e-34	1.15189872038532e-33	67.5029015406443	NOT
STS	-1.24467378345837	1.73097893866106	-13.1806337809132	1.15643702949936e-34	1.15304434625652e-33	67.501409396779	DOWN
FAM47E	-0.314420635541232	0.166134759311692	-13.1802672593906	1.16071268829163e-34	1.15672237166858e-33	67.4977382872131	NOT
MMP1	4.15878200163388	5.12607519678186	13.179720621482	1.16711877030183e-34	1.16251870642696e-33	67.4922632155382	UP
RBSN	-0.639937550622653	2.13799764103928	-13.1772580996223	1.19641671077593e-34	1.19109930317248e-33	67.4676002984158	NOT
LIN9	0.985511547577782	1.95280811016799	13.1756729118588	1.21566297140783e-34	1.2096490909839e-33	67.4517254180132	NOT
MFN1	1.23479742712706	3.81259489712683	13.1732843411764	1.2452473800486e-34	1.2384619755559e-33	67.4278069219382	UP
SEMA4B	2.04263584393282	5.23893018083408	13.1730827507874	1.24777682007624e-34	1.24035182437432e-33	67.4257883536772	UP
SHISA3	-1.4636590504782	0.608562521333688	-13.1691591484189	1.29803992616638e-34	1.28966547502983e-33	67.3865036656458	DOWN
DHX34	1.06145686288008	2.80894860354173	13.1614978031437	1.40207223713948e-34	1.39232483317347e-33	67.3098127083228	UP
TFPI	-2.04943211564894	2.49431218956951	-13.1609066975707	1.41043567207913e-34	1.39992487250875e-33	67.3038966361883	DOWN
ERO1L	1.69142443863016	4.63468634369484	13.1602886106437	1.41923401530582e-34	1.40794871211416e-33	67.2977106692063	UP
MT1A	-2.41157680365653	1.24550076479231	-13.1523147138816	1.53776554298854e-34	1.52477034121681e-33	67.2179194788741	DOWN
ZNF540	-0.455568146521894	0.326133573885366	-13.1518649931782	1.54473693525812e-34	1.53091274347954e-33	67.2134200756678	NOT
ARTN	2.43868124851652	2.46334980437012	13.149522677339	1.58155880873334e-34	1.56661744913325e-33	67.1899867727154	UP
PRMT1	0.993445810208469	5.1565339694213	13.1469746720901	1.62260765094228e-34	1.6064712212644e-33	67.1644981508342	NOT
VDAC1	0.822052330329756	5.9006575335419	13.1460070634799	1.63847255533537e-34	1.6213640065648e-33	67.1548194839023	NOT
SDCCAG3	0.934962406926689	3.77961074056823	13.1423741648652	1.69942897320412e-34	1.68084013646762e-33	67.1184841176742	NOT
SIGLEC1	-1.695539254969	1.737711843553	-13.1412637321455	1.7185078463799e-34	1.69885790711337e-33	67.1073788836666	DOWN
CDHR3	-1.35188317039408	0.828961431059223	-13.137435179091	1.78593888269617e-34	1.76463294514822e-33	67.0690939737138	DOWN
MFI2	2.18412030624729	2.52378209123803	13.134811288228	1.83366838692326e-34	1.8108853328172e-33	67.0428588466135	UP
PMP22	-1.75661227022181	4.33883353395776	-13.1295644330172	1.93295462528703e-34	1.90798205176054e-33	66.990406047214	DOWN
PUF60	0.915231131500461	5.13654450735973	13.1270999651744	1.98142057354332e-34	1.95484296024454e-33	66.9657725391579	NOT
ACSL5	-2.18781295402798	2.66117893158441	-13.125312427965	2.01732971870096e-34	1.98927480815575e-33	66.94790677817	DOWN
[truncated: 17,713 more rows]
